# Supplementary material for: Natural language processing and machine learning algorithm to identify brain MRI reports with acute ischemic stroke
Source: PLoS One. 2019 Feb 28;14(2):e0212778. doi: 10.1371/journal.pone.0212778 (PMC6394972; doi:10.1371/journal.pone.0212778)
Supplement: S1 File — (CSV) [file pone.0212778.s002.csv]

	ID	Label	Text
1	1	0	1. No diffusion restriction in brain parenchyma. 2. Multiple calvarial mass in left fronto-parietal and right parietal area. ; Diffusion restriction positive, about 6.4 cm in left, 3.3 cm in right, T1 and T2 low signal intensity, enhancement positive, epidural extension positive. 3. magnetic resonance angiography; Multiple prominent left external carotid artery branches. - supplied to left calvar…
2	2	0	1. Multiple rim- Like nodular enhancement of both cerebellar hemispheres, cerebellar vermis, right fronto-parieto-occipital corticomedullaryy junction, left basal ganglia, ependymal lining of third ventricle with surrounding edema. - Multiple metastasis. 2. Partial obliteration of fourth ventricle. 3. Diffuse hydrocephalus transependymal edema. 4. Cerebellar tonsilar herniation. 5. Multiple old s…
3	3	1	1. Diffusion restriction in right parietal occipital lobe. ; Acute or early subacute infarct. 2. Multiple nodular and tubular dark singnal intensity of left medial temporo-occipital gyrus on gradient echo image. -Venous thrombosis. rule out Hemorrhage in cortex. 3. Focal chilling effect in straight and sagittal sinus. ; Suggestive of intravenous thrombosis. 4. Multiple singnal voids along the cor…
4	4	0	metallic artifact image distortion loss cerebellum skull base, fronto-temporal base . - limited image interpretation. 1. Pontine intracerebral hemorrhage diffusion restriction . image interpretation diffusion restriction . pontine intracerebral hemorrhage multiple nodular enhancement . - Combined multifocal subacute infarct. 2. Multiple old infarct in both cerebral deep white matter. 3. Old hemat…
5	5	0	1. Right temporo-occipital cortical & subcortical zone multiple signal void or aneurysmal dilatation, enlarged vascular structure & draining vein . 2. magnetic resonance angiography vascular tuft right middle cerebral artery external carotid artery, right posterior cerebral artery supply . 3. No diffusion restriction. Arteriovenous malformation in right temporo-occipital lobe.
6	6	0	1. Small high signal intensities of both cerebral parasagittal white matter on diffusion-weighted image but not significant change on apparent diffusion coefficient map image at the corresponding area ; subacute small infarcts. 2. Cystic encephalomalacia with old hemorrhage in right occipital lobe. 3. Focal old petechial hemorrhage in right thalamus. 4. Multiple old small infarcts in both cerebra…
7	7	0	Diffusion restriction in left anterior pons(basis pontis) : enhancement positive - early subacute infarct Old lacunar infarct in left basal ganglia and left corona radiata magnetic resonance angiography: No gross abnormal finding.
8	8	0	Diffusion restriction in left internal capsule, left thalamus, left temporo-parieto-occipital lobes. - fogging effect on T2-weighted image - subacute infarct Subacute hemorrhages in both thalamus Intravascular thrombosis of left posterior cerebral artery Focal old lacunar infarct in right thalamus and pons Complete occlusion of left proximal internal carotid artery Focal stenosis of right proxima…
9	9	0	Focal small diffusion restriction in left pons. ; Acute or early subacute infarct. Multiple unidentified bright object or small vessel disease in central and deep white matter. magnetic resonance angiography: Focal eccentric wall thickening or stenosis of left proximal cervical internal carotid artery. Focal stenosis of both vertebral artery ostium. Focal short segmental luminal narrowing or vaso…
10	10	0	multiple diffusion restrictions in right basal ganglia and right fronto-parietal cortex and white matter : enhancement positive - early subacute infarcts rule out) cerebritis and abscess Stenosis of right proximal middle cerebral artery (M2)
11	11	0	Diffusion restriction in right fronto-temporal and left temporo-occipital lobe and left hippocampus. ; Prominent leptomeningeal and parenchymal enhancement. -Early subacute infarct in right middle cerebral artery and left posterior cerebral artery territory. magnetic resonance angiography; Focal severe stenosis of right distal common carotid artery and right proximal internal carotid artery. Foca…
12	12	0	1. Diffuse brain atrophy. 2. Multiple old lacunar infarcts in both cerebral deep gray matter. Old hemorrhagic lacunar infarct in left basal ganglia 3. Multiple old small infarcts in both cerebral deep white matter. 4. Focal high signal intensity of left cerebral peduncle and left periaueductal gray matter on diffusion-weighted image but not definite signal change on apparent diffusion coefficient…
13	13	1	Cystic encephalomalacia in left frontal lobe Diffusion restriction in right basal ganglia and right corona radiata - acute or subacute infarct Left frontal scalp hematoma Complete occlusion of right proximal middle cerebral artery
14	14	0	1. Diffuse diffusion restrictions in both cerebral white matter & both temporo-occipital cortex. ; Acute infarct. rule out Hypoxia. rule out Hypoglycemia. 2. Multiple old small infarcts in both cerebral deep white matter. 3. Multiple old lacunar infarcts in both basal ganglias & thalamus. 4. Old lacunar infarcts in right pons. 5. No abnormal enhancement. 6. magnetic resonance angiography; Unremar…
15	15	0	1. Diffusion restriction in corpus callosum (genu). ; Enhancement positive. -Early subacute infarct. rule out infection. rule out) lymphoma 2. Multiple old small infarcts in both cerebral deep white matter. 3. Focal old lacunar infarct in right thalamus. 4. magnetic resonance angiography; Focal stenosis of both proximal internal carotid arteries. 5. Diffuse vaso-occlusion of posterior cerebral ar…
16	16	0	Diffusion restrictions in right internal capsule (posterior limb), corpus callosum (splenium) - acute infarct rule out) variable conditions caused by drug, viral infection, seizure Multiple old lacunar infarcts in both basal ganglias and thalamus. Multiple old small infarcts in both cerebral deep and subcortical white matter. Focal small subacute hemorrhage in left frontal deep white matter Multi…
17	17	0	1. Multiple unidentified bright objects or small vessel disease in both cerebral subcortical white matter. 2. Left parietal scalp hematoma. 3. Diffusion restriction. 4. subdural hemorrhage along the cerebral falx. 5. Diffuse scanty subdural hygroma. 6. Scanty subdural hemorrhage along the cerebellar tentorium. 7. Diffuse pachymeningeal thickening with enhancement. ; Reactive dural enhancement. 8.…
18	18	0	Focal ectatic left middle cerebral artery (M1). rule out) Fusiform aneurysm. Subacute left striatocapsular intracerebral hemorrhage. Chronic left otomastoiditis. Diffusion restriction in left striatocapsular intracerebral hemorrhage. ; No additional diffusion restriction area. Steno-vaso-occlusive disease of both proximal middle cerebral artery.
19	19	0	1. right frontal subcortical intracerebral hemorrhage 2. intraventricular hemorrhage in lateral ventricle 3. Diffuse brain atrophy 4. Multiple old lacunar infarcts in left basal ganglia. 5. Multiple old small infarcts in both cerebral periventricular deep white matter. 6. Chronic right otomastoiditis 7. Expansile soft tissue density filled right middle ear cavity and right mastoid antrum with bon…
20	20	0	1. Diffuse hydrocephalus. 2. intraventricular hemorrhage in all ventricles. 3. Diffuse subarachnoid hemorrhage. 4. Focal small diffusion restriction in right cingulate gyrus (anterior body) 5. Multiple high signal intensity in corpus callosum on T2-weighted image; ; Ischemia infarct. rule out) Demyelinating disease 6. magnetic resonance angiography; Aneurysm at the anterior communicating artery. …
21	21	0	No diffusion restriction Multiple small subacute infarcts in left frontal white matter. right striatocapsular and right thalamusc intracerebral hemorrhage: benign > Focal enhaned hematoma in right basal ganglia - suggestive of combined subacute infarct Diffuse hydrocephalus and intraventricular hemorrhages Lacunar infarct in right basal ganglia and right thalamus. Both maxillary sinusitis multipl…
22	22	0	Right basal ganglia intracerebral hemorrhage with diffusion restriction - benign subacute hematoma Multiple old small infarcts in both cerebral deep and subcortical white matter. Multiple old petechial hemorrhages in both cerebral deep gray matter Depressed right parietal skull fracture Increased height of pituitary gland - rule out) pituitary adenoma magnetic resonance angiography: No gross abno…
23	23	0	1. Subacute intracerebral hemorrhage in right basal ganglia. ; Air fluid level. ; Suggestive of associated with coagulopathy. 2. All ventricular hematoma. 3. Multiple old small infarcts in both cerebral deep white matter. 4. Multiple intracerebral hemorrhages in both frontal white matter. 5. Multifocal subarachnoid hemorrhage. 6. Diffusion restriction in right upper basal ganglia and corona radia…
24	24	0	1. Diffuse cerebral subdural hygroma. 2. Focal small diffusion restriction in right frontal subcortical white matter. ; Focal hemorrhage. 3. Focal left frontal subdural hemorrhage. 4. Multiple old small infarcts in both cerebral deep and subcortical white matter. 5. magnetic resonance angiography; Unremarkable.
25	25	0	1. Multi- Layered round shaped hematoma in right cerebellopontine angle cistern. ; Dense enhancement positive, mass effect or adjacent pontine parenchymal edema. - Suggestively thrombosed aneurysm of right internal carotid artery. rule out arteriovenous malformation in right posterior pons. 2. Obliteration of fourth ventricle. 3. Diffuse hydrocephalus. 4. Diffuse subarachnoid hemorrhage in both c…
26	26	0	1. Diffuse left cerebral subdural hemorrhage. Midline shifting positive. 2. Focal small diffusion restriction in left globus pallidus. ; Focal acute infarct. 3. magnetic resonance angiography; Focal mild stenosis of left proximal internal carotid artery.
27	27	0	Diffuse left cerebral subdural hemorrhage Midline shifting Diffuse right cerebral subdural hygroma Multiple unidentified bright objects or small vessel diseases in both cerebral subcortical white matter. No diffusion restriction Engorged left cerebral surface vessels rule out) focal stenosis of left posterior cerebral artery (P3) rule out) aneurysm at the both posterior communicating artery origin
28	28	0	Both cerebral subdural hemorrhage No diffusion restriction Multiple old small infarcts in both cerebral periventricular deep white matter. Hepatic encephalopathy rule out) prolonged total parenteral nutrition Luminal irregularity or vaso-occlusive disease of both cavernous internal carotid arteries
29	29	0	Diffuse subarachnoid hemorrhage Mild hydrocephalus Diffuse brain swelling intraventricular hemorrhages in lateral, third and fourth ventricles Aneurysm at the basilar artery tip Multiple vasospasm of intracranial arteries
30	30	0	1. Subacute intracerebral hemorrhage in right frontal lobe. ; Fluid-fluid level within hematoma. ; Suggestive combined with coagulopathy. 2. Multiple old lacunar infarcts in both basal ganglias. 3. Scanty subdural hemorrhage along the cerebral falx. 4. magnetic resonance angiography; Segmental signal loss of left proximal subclavian artery. Multiple stenosis of left proximal vertebral artery (V1 …
31	31	0	right hemotympanum Diffuse scanty right subdural hemorrhage No diffusion restriction Multiple old small infarcts in both cerebral subcortical white matter. No diffusion restriction magnetic resonance angiography: No gross abnormal finding.
32	32	0	1. Diffuse both cerebral subdural hemorrhage. 2. subfalcine and subtentorial hematoma. 3. No diffusion restriction. 4. magnetic resonance angiography; Unremarkable. 5. Focal old small infarct in both frontal central white matter.
33	33	0	Multiple contusional hematomas in both frontal and left temporal lobes. right hemotympanum Diffuse scanty right frontal and left subdural hemorrhage Multi-focal subarachnoid hemorrhage subfalcine and subtentorial hematoma right temporo-parietal skull fracture Hemorrhage in both sphenoid sinus No diffusion restriction Multiple old small infarcts in both cerebral periventricular deep white matter. …
34	34	0	Aneurysm at the anterior communicating artery : lobulated contour, or ruptured, anterior direction Diffuse cerebral subarachnoid hemorrhage, mild diffuse hydrocephalus, intraventricular hemorrhages in lateral ventricles. No diffusion restriction
35	35	0	Subacute right basal ganglia intracerebral hemorrhage : rule out) combined coagulopathy : Multiple nodular enhancement within hematoma, suggestive of combined subacute infarct magnetic resonance angiography: No gross abnormal finding.
36	36	0	Focal hemorrhage in right thalamus : central subacute and peripheral old stage : combined linear enhanced structure - suggestive of cavernous malformation combined with venous malformation Focal stenosis of right vertebral artery ostium and left proximal subclavian artery
37	37	0	1. Multiple vascular tuft in left parietal lobe. ; Combined subacute hematoma with surrounding edema. ; Tortuous supply artery positive, central vascular tuft positive and large drainage. ; Small round signal void. - Suggestive of aneurysm 2. Subacute hematoma within left parietal arteriovenous malformation. -Peripheral surrounding enhancement positive. - Resolving subacute hematoma. 3. magnetic …
38	38	0	Subacute intracerebral hemorrhage in right cerebellar hemisphere. ; Obliteration of fourth ventricle, combined with diffuse hydrocephalus of third and lateral ventricle. Suspiciously signal voids and diffusion restriction at the periphery of right cerebellar hematoma - suspiciously arteriovenous malformation and acute infarct magnetic resonance angiography: No gross abnormal finding.
39	39	0	1. Vascular turf in right parieto-occipital lobe. - Tortuous supply artery from the right middle cerebral artery, large drain vein positive -arteriovenous malformation 2. Associated in intraventricular hemorrhage in all ventricle, intracerebral hemorrhage in right deep temporal white matter and right thalamusc zone. 3. No diffusion restriction. impression) Right parieto-occipital arteriovenous ma…
40	40	0	1. Left temporo-parietal intracerebral hemorrhage. ; Subacute, complete peripheral dark signal rim, surrounding edema positive, combined intraventricular hemorrhages in all ventricles. -Benign hematoma of left temporo-parietal zone. 2. Mild hydrocephalus of lateral ventricle. 3. No diffusion restriction. 4. magnetic resonance angiography; Unremarkable.
41	41	0	1. Diffuse both cerebral subdural hemorrhage. 2. Midline shifting to right side. 3. No diffusion restriction. 4. Multiple old small infarcts in both cerebral deep white matter. 5. Chronic right otomastoiditis. 6. magnetic resonance angiography; Focal stenosis of right proximal vertebral artery (V1). Focal severe stenosis of right proximal cervical internal carotid artery. Steno-occlusive disease …
42	42	0	1. Diffuse brain atrophy. 2. Both frontal subdural hemorrhage. 3. Choroid plexus cyst in right lateral ventricle, occipital horn. 4. Focal old petechial hemorrhage in right temporal periventricular deep white matter. 5. No diffusion restriction. 6. magnetic resonance angiography; unremarkable.
43	43	0	Diffuse left cerebral subdural hemorrhage Midline shifting positive Diffuse scanty right cerebral subdural hemorrhage No diffusion restriction magnetic resonance angiography: No gross abnormal finding.
44	44	0	1. scanty both frontal subdural hemorrhage rule out) meningeal thickening with enhancement or meningitis 2. No diffusion restriction 3. abnormal medial displaced left proximal internal carotid artery
45	45	0	1. Large old hematoma in right basal ganglia, right internal capsule, right thalamus, right midbrain & right corona radiata. 2. No diffusion restriction. 3. magnetic resonance angiography; Unremarkable.
46	46	0	Diffuse subarachnoid hemorrhage Diffuse hydrocephalus Aneurysmal clipping of right Sylvian cistern Superficial hemosiderosis of right Sylvian cistern Chronic both maxillary sinusitis No diffusion restriction Aneurysm in right middle cerebral artery bifurcation computed tomography angiography proven recurred right middle cerebral artery aneurysm : lobulated contour - ruptured aneurysm Left middle …
47	47	0	Anterior communicating artery aneurysm: inferior direction No diffusion restriction Diffuse subarachnoid hemorrhage Diffuse mild hydrocephalus intraventricular hemorrhages in lateral ventricles Chronic right maxillary sinusitis: fungal infection
48	48	0	Left fronto-parietal subdural hemorrhage Multi-focal both cerebral cortical subarachnoid hemorrhage No diffusion restriction Diffuse brain atrophy Multiple old small infarcts in both cerebral periventricular deep white matter. Chronic microbleeds in left cerebellar hemisphere and both cerebral deep gray matter. Focal stenosis of left proximal internal carotid artery
49	49	0	1. Diffuse right cerebral subdural hemorrhage. 2. No diffusion restriction. 3. Focal subdural hemorrhage along the posterior cerebral falx. 4. Focal left parieto-occipital subdural hemorrhage. 5. magnetic resonance angiography; Unremarkable. 6. Chronic both otomastoiditis.
50	50	1	Focal old lacunar infarct in left thalamus Mild diffusion restriction in right basal ganglia : acute or subacute infarct magnetic resonance angiography: No gross abnormal finding.
51	51	1	1. Diffuse brain atrophy. 2. Multiple old small infarcts in both cerebral deep white matter. 3. Chronic right maxillary sinusitis. 4. Multiple old small infarcts in right cerebellar hemisphere. 5. Focal small diffusion restriction in left anterior pons. ; Focal acute small infarct. 6. Focal high signal intensity a long the right cerebellar tentorium. differential diagnosis; 1. Focal subdural hemo…
52	52	1	1. Multiple diffusion restrictions in both cerebellar hemispheres. ; Multiple acute infarct. 2. Multiple perfusion defect in both cerebellar hemispheres. ; Diffusion restriction area > Perfusion defect area 3. Chronic left sphenoid sinusitis. ; Expansile nature, internal heterogenous enhancement. rule out) Complicated or infected mucocele. rule out) Hemorrhagic sphenoid sinus tumor. rule out) Fib…
53	53	1	1. Focal small diffusion restriction in left internal capsule (posterior limb) 2. Multiple old petechial hemorrhages in pons and both cerebral deep gray matter. - compatible with chronic hypertensive encephalopathy 3. Multiple old lacunar infarcts in pons, both basal ganglias and thalamus. 4. Multiple old small infarcts in both cerebral deep white matter. 5. Chronic right sphenoid sinusitis. magn…
54	54	1	Focal small diffusion restriction in right lateral medulla : acute infarct Multiple unidentified bright objects or small vessel diseases in both cerebral deep and subcortical white matter. Focal stenosis of left posterior cerebral artery (P3) multiple stenosis of both distal vertebral arteries (V4) and cavernous internal carotid arteries.
55	55	1	Left middle cerebral artery stent: suggestively intra- stent thrombosis of left middle cerebral artery (M2). Diffusion restrictions in left insular gyrus, left basal ganglia, left corona radiata and left temporo-parietal cortical and white matter zones/ enhancement in left basal ganglia, left corona radiata - acute or early subacute infarcts of left middle cerebral artery territory - subacute inf…
56	56	1	1. Multiple small diffusion restrictions in right cerebellar hemisphere and right cerebellar tonsil. ; Multiple acute small infarcts. 2. magnetic resonance angiography; Unremarkable.
57	57	1	Diffusion restriction in right fronto-temporo-parietal, right occipital cortex and right basal ganglia. ; Acute infarcts. Multiple old small infarcts in both cerebral deep white matter. Complete occlusion of right proximal internal carotid artery Marked decreased relative CBF, CBV, delayed MTT, TTP and TO of right ROI1, compared to counterpart of left ROI2. Perfusion defect in right fronto-tempor…
58	58	1	Multiple small diffusion restrictions in left middle cerebral artery territory - multiple acute infarcts Decreased relative CBV, relative CBF, mild delayed MTT, TTP and TO of left ROI4 (above the basal ganglia), compared to counterpart of right ROI. Delayed MTT, TTP and TO of left middle cerebral artery territory - Diffusion restriction < perfusion defect area or mismatch Multiple old lacunar inf…
59	59	1	1. Focal small diffusion restriction in right parietal deep cortex. ; Focal acute small infarct. 2. Multiple unidentified bright objects or small vessel disease in both cerebral subcortical white matter. 3. magnetic resonance angiography; rule out focal stenosis of right vertebral artery ostium.
60	60	1	1. Focal small diffusion restriction in right anterior midline pons. : acute or early subacute infarct. 2. Old hemorrhagic infarct in right basal ganglia. 3. Old hemorrhagic lacunar infarct in left basal ganglia. 4. Multiple old petechial hemorrhages in left thalamus & left occipital corticomedullaryy junction. ; Chronic microbleed. 5. Focal old hemorrhage in right frontal subcortical white matte…
61	61	1	Diffusion restriction in left cerebellar vermis and hemisphere - acute infarct severe vaso-occlusion of left proximal vertebral artery (V1, V2)
62	62	1	Multiple diffusion restrictions in both cerebellar hemispheres, vermis, pons, right midbrain, right thalamus and left hippocampus - multiple acute infarcts Multiple unidentified bright objects or small vessel disease in both cerebral subcortical and periventricular deep white matter. Diffuse pachymeningeal thickening with enhancement. - pachymeningitis versus reactive enhancement Perfusion defect…
63	63	1	1. Multifocal small diffusion restrictions in right frontal lobe. ; Multifocal acute small infarct. 2. Old hemorrhage with encephalomalacia in left occipital lobe. 3. Multiple old petechial hemorrhages in both frontal white matter. 4. Focal stenosis of left vertebral artery ostium and both proximal cervical internal carotid arteries. 5. Dolichoectasia of vertebro-basilar artery. 6. Ectatic and st…
64	64	1	1. Diffusion restriction in left insular gyrus, left subinsular white matter, left inferior frontal gyrus. ; Acute or early subacute infarct. 2. Perfusion defect of left inferior frontal gyrus, left insular gyrus and left subinsular white matter. - Matched diffusion restriction/perfusion defect. 3. Old infarct in left frontal and left parietal lobe. ;Watershed zone infarct. 4. Multiple old infarc…
65	65	1	1. Multiple diffusion restrictions in both insular gyrus & left temporo-parietal, right parietal cortex. ; Multifocal acute small infarcts. - No definite perfusion defect at the corresponding area. - Diffusion / perfusion mismatch. 2. Cystic encephalomalacia in left temporo-parietal lobe with perfusion defect. 3. Old infarct with perfusion defect in both fronto-parietal deep white matter. 4. Incr…
66	66	1	1. Diffusion restriction in left superior cerebellar hemisphere & left cerebellar vermis. ; Acute or early subacute infarct. ; Hemorrhagic transformation positive. 2. Multiple old petechial hemorrhage in pons, cerebral deep gray matter & right temporo-occipital subcortical white matter. 3. Old hemorrhagic lacunar infarcts in both basal ganglias. 4. Multiple old small infarcts in both cerebral dee…
67	67	1	1. Multifocal diffusion restriction in right fronto-parietal cortex. ; Multifocal acute infarct in right middle cerebral artery territory. 2. No hemorrhage. 3. Focal blooming artifact of right parietal cortical vessel. ; Suggestive of focal thrombosis. 4. Prominent leptomeningeal vessel in right middle cerebral artery territory. - Suggestive of leptomeningeal collateral. 5. magnetic resonance ang…
68	68	1	1. Multiple diffusion restrictions in right hippocampus, right temporo-occipital lobe or right posterior cerebral artery territory, right thalamus and right corona radiata. ; Multifocal acute infarcts. 2. Focal cystic encephalomalacia with old hemorrhage in left inferior cerebellar hemisphere. 3. Multifocal petechial hemorrhages in both basal ganglias, left thalamus and left temporo-occipital sub…
69	69	1	Diffusion restrictions in right basal ganglia and right corona radiata - acute infarcts Multiple old lacunar infarcts in both basal ganglias and thalamus. Multiple old small infarcts in both cerebral periventricular deep white matter. Focal old hemorrhage in left upper basal ganglia Near complete vaso-occlusion of right middle cerebral artery (M1) : Suggestively thrombosis of right middle cerebra…
70	70	1	1. Focal small diffusion restriction in posterior limb of left internal capsule. ; Focal acute infarct. 2. Multiple old lacunar infarcts in both basal ganglias and left thalamus. 3. Multiple old small infarcts in both cerebral deep white matter. 4. Multiple old petechial hemorrhages in both cerebral deep and subcortical white matter, left basal ganglia. 5. Retention cyst in right maxillary sinus.…
71	71	1	1. Focal small diffusion restriction in left posterior putamen & left corona radiata. ; Acute focal infarct. 2. Multiple old infarcts in both cerebral deep white matter. 3. Multiple old small infarcts in both cerebellar hemispheres. 4. Multiple old lacunar infarcts in both cerebral deep gray matter. 5. Multiple old lacunar infarcts in pons. 6. Multiple old petechial hemorrhages in pons, cerebella…
72	72	1	1. Multifocal small diffusion restrictions in left fronto-parietal cortex. ; Multifocal acute infarct, suggestively embolism. 2. Diffusion restriction in left basal ganglia. ; Acute infarct. 3. No bleeding lesion. 4. Prominent left fronto-parietal leptomeningeal vascular enhancement. - Suggestively stagnant vascular flow. rule out) Prominent leptomeningeal collateral. 5. magnetic resonance angiog…
73	73	1	Multifocal small diffusion restrictions in right basal ganglia and right frontal subcortical white matter. - Acute small infarcts. ; Perfusion defects at the corresponding area of diffusion restriction. - Matched diffusion restriction /perfusion defect. Multiple old lacunar infarcts in left basal ganglia. Multiple old small infarcts in both frontal deep white matter. Multiple old hemorrhages in b…
74	74	1	1. Small diffusion restrictions in right corona radiata & left occipital deep white matter. ; Acute infarcts. 2. Multiple old small infarcts in both cerebral deep white matter. 3. Multiple old lacunar infarcts in pons & both cerebral deep gray matter. 4. Multiple old petechial hemorrhages in both cerebellar hemispheres, pons, both cerebral deep gray matter & cerebral subcortical white matter. - C…
75	75	1	1. Multiple small diffusion restrictions in both cerebellar hemispheres and left parietal occipital cortex. ; Multifocal acute small infarcts. 2. Focal old lacunar infarct in left thalamus. 3. Lipoma in right frontal scalp. 4. Multiple unidentified bright object or small vessel disease in both cerebral subcortical white matter. 5. Focal enhanced tumor in right paraclinoid area. - Right paraclinoi…
76	76	1	Diffusion restriction in right basal ganglia - acute infarct - hemorrhagic transformation positive Multiple unidentified bright objects or small vessel disease in both cerebral deep and subcortical white matter. Chronic right otomastoiditis Chronic right maxillary sinusitis magnetic resonance angiography: Stenosis of right proximal vertebral artery (V1, proximal V2) and left V4, right posterior c…
77	77	1	1. Multifocal small diffusion restrictions in right insular gyrus, right temporo-occipital, frontal and right parietal cortex. ; Multiple acute infarcts. 2. Multiple old petechial hemorrhages in right fronto-parietal subcortical white matter. rule out Amyloid angiopathy Focal enhancement in right parietal cortex with diffusion restriction. ; Early subacute infarct. magnetic resonance angiography;…
78	78	1	1. Focal small diffusion restriction in left upper pons. ; Focal acute small infarct. 2. Left parietal extraaxial mass. ; maximum 5.2 cm diameter, homogenous enhancement, adjacent focal hyperostosis of skull, focal calcification positive, well defined. - Meningioma. 3. Multiple old lacunar infarcts in both basal ganglias. 4. Focal old lacunar infarct in left upper pons. 5. Multiple infarct or isc…
79	79	1	1. Focal small diffusion restriction in left upper basal ganglia and left corona radiata. 2. No perfusion defect. 3. magnetic resonance angiography; Focal mild stenosis of right proximal middle cerebral artery (M1).
80	80	1	1. Multiple small diffusion restrictions in left cerebral parasagittal white matter, left basal ganglia & left fronto-parietal cortex. ; Multifocal acute small infarcts. 2. Space expansile high proteinaceous fluid collection in left ethmoid sinus. ; Mucocele. 3. Chronic both maxillary & left frontal sinusitis. 4. Focal right frontal cortical subarachnoid hemorrhage. 5. magnetic resonance angiogra…
81	81	1	1. Focal small diffusion restriction in right parietal cortex. ; Focal acute infarct. 2. Old infarct in left fronto-parietal subcortical white matter. 3. magnetic resonance angiography; Focal mild stenosis of left distal common carotid artery. Focal mild stenosis of left middle cerebral artery (M2), both posterior cerebral arteries (P3). Focal mild stenosis of left distal vertebral artery (V4).
82	82	1	1. Multiple diffusion restrictions in both cerebellar hemispheres, right temporal deep & subcortical white matter, left parietal cortical & subcortical zone. ; Multiple acute infarct. 2. Diffuse diffusion restrictions in cerebellar vermis & right pons. ; Acute infarct. 3. Non-visualized distal basilar artery. ; Vaso-occlusion. Vaso-occlusion of right proximal internal carotid artery. ; Complete o…
83	83	1	1. Diffusion restriction in right fronto-temporo-parietal lobe & right basal ganglia. ; Acute infarct in right middle cerebral artery territory. Old small infarct in left basal ganglia. Focal lacunar infarct in pons. Old small infarcts in both frontal deep white matter. Multifocal old small infarcts in both parietal deep & right parietal subcortical white matter. 2. magnetic resonance angiography…
84	84	1	1. Diffusion restriction in left inferior posterior cerebellar hemisphere. ; Acute infarct in left internal carotid artery territory. 2. Multiple small nodular dark signal intersity in both cerebral and cerebellar corticomedullaryy junctions. - Multiple old petechial hemorrhage. rule out) Amyloid angiopathy. rule out) multiple nonspecific calcification or post-infectious calcified granuloma. 3. M…
85	85	1	1. Diffusion restriction in right internal capsule (posterior limb) and right corona radiata. ; Acute or early subacute infarct. 2. Multiple old small infarcts in both cerebral deep white matter. magnetic resonance angiography; unremarkable.
86	86	1	1. Multifocal small diffusion restrictions in left fronto-parietal lobe. ; Multifocal acute small infarcts. 2. Multiple old small infarcts in left inferior cerebellar hemisphere. 3. Multiple unidentified bright objects and small vessel disease in both cerebral deep and subcortical white matter. 4. Chronic left otomastoiditis. 5. magnetic resonance angiography; Focal stenosis of both proximal cerv…
87	87	1	1. Diffusion restriction in right basal ganglia and right parietal deep white matter. ; Multifocal acute infarct in right middle cerebral artery territory. - Suggestive of embolism. 2. Focal high signal intensity of globus pallidus on T1-weighted image. -Hemorrhagic transformation. rule out) Early ischemia. 3. Prominent leptomeningeal vessel enhancement of right middle cerebral artery territory. …
88	88	1	Diffusion restriction in right fronto-temporal and parietal cortex, right insular gyrus, right fronto-parietal white matter. - Acute infarct in right middle cerebral artery territory. Focal hemorrhagic transformation of right basal ganglia. Blooming artifact of right parietal cortical vessels. -Vascular thrombosis. Focal enhancement of right insular gyrus, anterior portion. - Subacute infarct. ma…
89	89	1	1. Diffusion restriction in right middle cerebral artery territory. ; Acute infarct. 2. Blooming artifact of right proximal middle cerebral artery. ; Intravascular thrombosis, most likely. 3. Multiple unidentified bright objects or small vessel disease in both cerebral deep white matter. 4. Old hemorrhagic lacunar infarcts in both thalamus. 5. Increased intravascular signal intensity of right int…
90	90	1	Focal diffusion restriction in right upper basal ganglia and right corona radiata. ; Acute or early subacute infarct. Focal old lacunar infarct in left basal ganglia. magnetic resonance angiography: No gross abnormal finding. Small diffusion restriction in right subinsular white matter: acute small infarct
91	91	1	Multifocal small diffusion restrictions in left caudate nucleus, left putamen, left corona radiata, left parietal cortex, left parietal deep and subcortical white matter. ; Multifocal acute small infarcts. - Suggestive of embolism. Focal cystic change in right inferior basal ganglia. ; Old infarct. Engorged left parietal cortical surface vessels. - differential diagnosis; stagnant vascular flow v…
92	92	1	1. Diffusion restriction in right cerebellar tonsil and right inferior cerebellar hemisphere. ; Acute infarct. 2. Focal increased small nodular high signal intensity within right distal vertebral artery. ; Suggestively focal thrombosis. 3. Old lacunar infarct in right basal ganglia and right thalamus. 4. Venous malformation of left inferior cerebellar hemisphere. 5. magnetic resonance angiography…
93	93	1	1. Diffusion restriction in right fronto-parietal and temporal cortex and white matter. ; Multifocal acute infarct in right middle cerebral artery territory. 2. Focal old hemorrhage in right temporo-parietal subcortical white matter. 3. magnetic resonance angiography; Focal eccentric wall thickening or stenosis of proximal basilar artery. 4. Vaso-occlusive disease of distal right middle cerebral …
94	94	1	1. Focal small diffusion restriction in left temporal cortex. ; Focal acute infarct. 2. Diffuse brain atrophy. 3. magnetic resonance angiography; Unremarkable.
95	95	1	1. Diffusion restriction in left pons. ; Acute infarct. 2. Multifocal small diffusion restrictions in right occipital cortex. ; Multifocal acute small infarcts. 3. Multiple old lacunar infarcts in both basal ganglias. 4. Multiple old small infarcts in both cerebral deep & subcortical white matter. 5. Chronic left otomastoiditis. 6. magnetic resonance angiography; Focal intravascular signal loss o…
96	96	1	Focal small diffusion restriction in right thalamus ; focal acute small infarct Multiple small nodular high signal intensities of both parietal subcortical white matter on diffusion-weighted image but not apparent diffusion coefficient map image - late subacute infarcts Multiple small infarcts in both cerebral periventricular deep white matter. Multiple old lacunar infarcts in right basal ganglia…
97	97	1	1. Focal small diffusion restriction in left upper basal ganglia and left corona radiata. ; Focal acute small infarct. 2. Hepatic encephalopathy. 3. Multiple old lacunar infarcts in both basal ganglias. 4. Hemorrhagic old lacunar infarct in left basal ganglia. 5. magnetic resonance angiography; Unremarkable.
98	98	1	1. Diffusion restriction in right fronto-temporal lobe. 2. Acute or early subacute infarct. ; Multifocal hemorrhagic transformation. ; Multifocal nodular enhancement or combined subacute infarct. 3. Focal small diffusion restriction in left temporo-parietal lobe. ; Focal acute or subacute small infarct with hemorrhagic transformation. 4. Multifocal old small infarcts in both cerebral parasagittal…
99	99	1	Multiple small diffusion restrictions in right occipito-parietal cortex and right parietal white matter - multiple acute small infarcts Multiple old small infarcts in both cerebral periventricular deep white matter. Complete occlusion of left proximal internal carotid artery Severe stenosis of right cavernous internal carotid artery, right proximal internal carotid artery and left proximal extern…
100	100	1	Mild diffusion restrictions in left parahippocampal gyrus and left cingulate isthmus. - acute infarct Cystic encephalomalacia or old infarct in left occipital lobe. Chronic left maxillary sinusitis Focal stenosis of right vertebral artery ostium Diffuse vaso-occlusive disease of left posterior cerebral artery
101	101	1	1. Diffusion restrictions in both inferior posterior cerebellar hemispheres. - Hemorrhagic transformation positive. - Acute infarct of internal carotid artery territory with hemorrhagic transformation. 2. Focal old small infarct in left parietal subcortical white matter. 3. Stenosis of right proximal vertebral artery. 4. Multiple stenosis of left mid & proximal vertebral artery.
102	102	1	1. Diffusion restriction in right anterior pons & basis pontis. - Acute infarct. 2. Multiple old small infarcts in both cerebral deep white matter. 3. magnetic resonance angiography; Unremarkable.
103	103	1	1. Diffusion restrictions in right frontal white matter & corpus callosum (genu). ; Acute infarct in partial right anterior cerebral artery territory. 2. Cystic encephalomalacia in left temporo-occipital lobe. ; Old infarct in left posterior cerebral artery territory. 3. Multifocal old small infarcts in left inferior cerebellar hemisphere or left internal carotid artery territory. 4. Multiple old…
104	104	1	Focal small diffusion restriction in right posterior pons - focal acute small infarct Focal old small infarct in central upper pons. Multiple old lacunar infarcts in both basal ganglias. multiple unidentified bright objects or small vessel disease in both cerebral deep white matter. magnetic resonance angiography: focal stenosis of left proximal internal carotid artery rule out) aneurysm at the o…
105	105	1	multiple small diffusion restrictions in left fronto-parietal deep cortex and white matter - multiple acute small infarcts Focal small diffusion restriction in right temporal deep cortex - focal acute small infarct Diffuse brain atrophy Old infarct in right temporo-parieto-occipital lobes Old hemorrhagic lacunar infarct in right basal ganglia Focal stenosis of left distal vertebral artery (V4) Sm…
106	106	1	1. Multifocal small diffusion restrictions in left cerebellar parasagittal white matter. ; Multifocal acute small infarcts. 2. Multiple old small infarcts in both cerebral deep & subcortical white matter. 3. Old infarct in right precentral gyrus. 4. Focal small diffusion restriction in left middle frontal gyrus. ; Focal acute small infarct. Complete occlusion of right proximal internal carotid ar…
107	107	1	1. Multiple small diffusion restrictions in left cerebellar hemisphere. ; Non-progressive. 2. Multiple acute small infarcts. 3. Diffusion restriction in left upper anterior pons. ; Acute infarct. 4. Diffuse brain atrophy. 5. Focal cystic encephalomalacia of right inferior frontal gyrus. 6. Multiple old small infarcts in both fronto-parietal deep white matter. 7. Diffuse left cerebral subdural hem…
108	108	1	1. Multifocal small diffusions in right fronto-parietal cortex, right basal ganglia & right cerebral parasagittal white matter. ; Multifocal acute small infarcts. 2. Multifocal small perfusion defect in right frontal cortex. ; Diffusion restriction area > perfusion defect area. 3. Increased CBF, CBV, mild delayed MTT of right ROI, compared to contralateral counterpart of left ROI (fronto-temporal…
109	109	1	1. Focal diffusion restriction in left corona radiata & left precentral gyrus. - Acute infarct. 2. Old petechial hemorrhages in both basal ganglias & left thalamus. 3. Multiple old small infarcts in both cerebral deep white matter. 4. Arachnoid cyst in left middle cranial fossa. 5. Focal mild stenosis of left proximal internal carotid artery. 6. Focal stenosis of right vertebral artery ostium.
110	110	1	1. Multifocal diffusion restriction in left fronto-temporo-parietal cortex & left insular gyrus. ; Multifocal acute infarct in left middle cerebral artery territory. 2. Blooming artifact of left middle cerebral artery within left Sylvian cistern(M1 & M2 segment), multifocal left fronto-temporo-parietal cortical arteries. - Multifocal intravascular thrombosis of left middle cerebral artery. 3. mag…
111	111	1	1. Multiple diffusion restrictions in left centrum semiovale. ; Acute infarct. 2. Multiple old lacunar infarcts in both basal ganglias & right thalamus. 3. Multiple old small infarcts in both cerebral deep white matter. 4. magnetic resonance angiography; Focal stenosis of left vertebral artery ostium. Multiple stenosis of both cavernous internal carotid arteries & proximal middle cerebral arterie…
112	112	1	Focal small diffusion restriction in left major forcep adjacent splenium of corpus callosum. - focal acute small infarct Old lacunar infarcts in both basal ganglias Chronic both maxillary sinusitis Focal stenosis of right cavernous internal carotid artery (C5) Multiple stenosis of left proximal vertebral artery
113	113	1	1. Diffusion restrictions in right basal ganglia, right parietal cortex, right insular gyrus & right parietal subcortical white matter. ; Multifocal acute infarct. 2. Low signal intensity within right basal ganglia restriction area. ; Focal hemorrhagic transformation. 3. unidentified bright objects or small vessel disease in left parietal subcortical & deep white matter. 4. magnetic resonance ang…
114	114	1	1. Diffusion restriction in right precentral gyrus. ; Acute or subacute infarct. 2. magnetic resonance angiography; Unremarkable.
115	115	1	1. Diffusion restrictions in left basal ganglia & left corona radiata. ; Multifocal acute onset lacunar infarcts. 2. No hemorrhage. 3. Multifocal old small infarcts in both fronto-parietal deep white matter. 4. Mild stenosis of right cavernous internal carotid artery. 5. Focal stenosis of left middle cerebral artery (M1). 6. Persistent trigeminal artery, right 7. Non-visualized both distal verteb…
116	116	1	1. Multiple diffusion restrictions in left fronto-parietal, temporal & left occipital cortical & subcortical zone. ; Multifocal acute infarct. ; Embolic origin. 2. Cystic encephalomalacia or old infarct in right parieto-occipital lobe. 3. Multifocal small diffusion restrictions in left basal ganglia, left thalamus & right parietal deep white matter. ; Multifocal acute small infarcts. 4. Multifoca…
117	117	1	Diffusion restriction in right basal ganglia and right corona radiata - acute infarct Pansinusitis Left frontal scalp cyst magnetic resonance angiography: No gross abnormal finding.
118	118	1	Diffusion restriction in right temporo-parietal lobe. ; Acute infarct. Diffuse hydrocephalus. Multiple old infarct in both cerebral deep white matter. Focal blooming artifact of right middle cerebral artery within right sylvian cistern(M2). - Suggestive of intravascular thrombosis. -- 2016-11-06 : hemorrhagic transformation of right temporo-parietal lobe magnetic resonance angiography: No gross a…
119	119	1	Multiple diffusion restrictions in left basal ganglia, left fronto-temporo-parietal cortex : acute infarcts Focal high signal intensity of left posterior temporal cortex - focal hemorrhagic transformation rule out) pseudolaminar necrosis Chronic right maxillary sinusitis Prominent leptomeningeal vessels in left cerebral hemisphere - collateral versus engorged or stagnant vascular flow Intravascul…
120	120	1	1. Multiple small diffusion restrictions in both superior cerebellar hemispheres, right inferior frontal gyrus, right insular gyrus, right superior temporal gyrus, right inferior parietal gyrus, right pericentral and postcentral gyrus, both cerebral parasagittal white matter, left inferior frontal gyrus, left postcentral gyrus and both superior parietal gyrus. 2. Multifocal small diffusion restri…
121	121	1	Focal small diffusion restriction in left anterior pons - focal acute small infarct Multiple old small infarcts in both cerebral periventricular deep white matter. Pansinusitis magnetic resonance angiography: vaso-occlusion of left proximal posterior cerebral artery Focal stenosis of left distal vertebral artery (V4)
122	122	1	Diffusion restrictions in right fronto-temporal and parietal cortex, right insular gyrus and right corona radiata - multiple acute infarcts Prominent leptomeningeal enhancement of right middle cerebral artery territory - stagnant vascular flow versus leptomeningeal collateral. Old infarct in left basal ganglia Old infarcts in left frontal and left parietal lobes Severe occlusion of right proximal…
123	123	1	Multiple old small infarcts in both cerebral periventricular deep white matter. Small diffusion restrictions in left basal ganglia and left corona radiata : acute small infarct Multiple old lacunar infarcts in both thalamus. Diffuse brain atrophy Symmetric T1 high signal intensities in both basal ganglias - hepatic encephalopathy Focal old lacunar infarct in left pons. magnetic resonance angiogra…
124	124	1	1. Diffusion restriction in left temporo-parietal cortex, left basal ganglia and left corona radiata. ; Acute infarct. ; Hemorrhaic transformation of left basal ganglia. 2. Prominent leptomeningeal vessels in left fronto-temporo-parietal area. ; Engorged vascular structure versus multiple leptomeningeal collateral. 3. magnetic resonance angiography; Focal severe luminal narrowing of proximal left…
125	125	1	1. Diffusion restriction in left middle cerebral artery territory. ; Acute infarct. 2. Blooming artifact of left proximal middle cerebral artery. ; Intravascular thrombosis. 3. magnetic resonance angiography; Complete occlusion of left cavernous internal carotid artery. 4. Non-visualized left middle cerebral artery. 5. Focal aneurysm sac-like structure at the anterior communicating artery, left s…
126	126	1	Multiple small diffusion restrictions in left fronto-temporo-parietal lobe, left basal ganglia and left frontal deep white matter. ; Multifocal acute infarct in left middle cerebral artery territory. Multiple chronic microbleeds in both cerebral deep gray matter. Multiple old small infarcts in both cerebral deep white matter. Multiple old lacunar infarcts in both cerebral deep gray matter. Stagna…
127	127	1	Complete occlusion of right proximal internal carotid artery Calcified atheroma with stenosis of left proximal cervical internal carotid artery MUltiple steno-occlusive disease of both common carotid arteries. : focal severe stenosis of left common carotid artery root, both distal common carotid artery. Steno-occlusive disease of both middle cerebral arteries, right distal vertebral artery and ba…
128	128	1	1. Diffusion restriction in right frontal upper ocular portion, right insular gyrus, right basal ganglia. ; Acute infarct in right middle cerebral artery territory. 2. Diffuse brain atrophy. 3. Old hemorrhagic infarct in left thalamus capsular zone and left corona radiata. 4. Multiple old small infarcts in both cerebral deep white matter. 5. Multiple old lacunar infarcts in right basal ganglia an…
129	129	1	1. Focal small diffusion restriction in right basal ganglia. ; Acute infarct. 2. Focal small nodular dark signal intensity of right parietal subcortical white matter on gradient echo image. - Focal old petechial hemorrhage. 3. Multiple old small infarcts in both frontal white matter. 4. magnetic resonance angiography; Unremarkable.
130	130	1	Focal small diffusion restriction in left pons : acute small infarct Perfusion defect in left pons: equal to diffusion restriction area Multiple old small infarcts in both cerebral periventricular deep white matter. Focal superficial hemosiderosis in left frontal -parietal lobe rule out) Susceptibility artifact focal old lacunar infarct in right basal ganglia Stenosis of right petrous internal ca…
131	131	1	1. Diffusion restriction in right pons and right anterior medulla. ; Acute infarct. 2. Multiple unidentified bright objects or small vessel disease in both cerebral subcortical white matter. 3. magnetic resonance angiography; Steno-occlusive disease of left proximal subclavian artery (first and second portion). Focal eccentric wall thickening or stenosis of left proximal cervical internal carotid…
132	132	1	1. Focal diffusion restriction in left basal ganglia and left corona radiata. ; Focal acute infarct. 2. Focal small subacute infarct in left parietal subcortical white matter. 3. unidentified bright objects or small vessel diseases in right frontal and left parietal subcortical white matter. 4. magnetic resonance angiography; Unremarkable.
133	133	1	1. Focal small diffusion restriction in posterior limb of right internal capsule and left corona radiata. ; Acute small infarcts. 2. Multiple unidentified bright object or small vessel disease in both cerebral deep and subcortical white matter. 3. Steno-occlusive disease of both cavernous internal carotid arteries.
134	134	1	Multiple small diffusion restrictions in right cerebellar hemisphere, right occipital cortex. ; Multiple acute small infarcts, embolism. Increased intravascular signal intensity of left distal vertebral artery, basilar artery. ; Suggestive of intravascular thrombosis. Multiple unidentified bright object or small vessel disease in both cerebral deep and subcortical white matter. Focal old petechia…
135	135	1	1. Focal small diffusion restriction in left pons. ; Focal acute pontine infarct. 2. Focal old infarct in left parietal cortex. 3. Multiple old lacunar infarcts in both basal ganglias. 4. Multiple old small infarcts in both parietal deep white matter. 5. Retention cyst in right maxillary sinus. 6. Old petechial hemorrhages in both basal ganglias. 7. magnetic resonance angiography; Focal stenosis …
136	136	1	1. Focal small diffusion restriction of left inferior frontal gyrus. ; Acute infarct. 2. magnetic resonance angiography; Dolichosis of vertebro-basilar artery.
137	137	1	1. Diffusion restriction in left basal ganglia. ; Acute small infarct. 2. Multiple old infarcts in both cerebral deep white matter. 3. Multiple old lacunar infarcts in both basal ganglias and thalamus. 4. Multiple old small infarcts in both cerebellar hemispheres and pons. 5. Multiple old petechial hemorrhages or chronic microbleeds in both cerebral deep gray matter, both cerebral subcortical whi…
138	138	1	1. Diffusion restriction in left fronto-parietal, temporal lobe and left basal ganglia. ; Acute infarct in left middle cerebral artery territory. 2. Focal right subacute infarct in right frontal deep white matter. 3. Focal old lacunar infarct in right basal ganglia. 4. Multiple old small infarcts in both cerebral deep white matter. 5. magnetic resonance angiography; Steno-occlusive disease of lef…
139	139	1	1. Multifocal small diffusion restrictions in left parieto-occipital cortex, left temporo-occipital deep white matter, left thalamus and left hippocampus. - Multifocal acute small infarcts. 2. No perfusion defect. 3. Multifocal old petechial hemorrhages in right temporo-parietal subcortical white matter. 4. Retention cysts in both sphenoid sinues. 5. dolichoectasia of vertebro-basilar artery. 6. …
140	140	1	1. Diffusion restrictions in right fronto-temporo-parietal lobe. 2. Perfusion defect in right fronto-temporo-parietal lobe. - Matched diffusion restriction/perfusion defect Delayed MTT, TTP and TO of right middle cerebral artery territory. 3. magnetic resonance angiography; Vaso-occlusion of right middle cerebral artery (M2) with very slow flow. Dense enhanced right middle cerebral artery vascula…
141	141	1	magnetic resonance image following embolectomy; Recanalization of right middle cerebral artery and right cavernous internal carotid artery. -Patent lumen or normal vascular flow. Diffusion restriction in right basal ganglia and right corona radiata. ; Acute or early subacute infarct.
142	142	1	1. Diffusion restriction in left parietal lobe(postcentral gyrus and left superior parietal gyrus). - Acute infarct. 2. Multiple old infarct in both cerebral deep white matter. 3. Chronic left otomastoiditis. 4. magnetic resonance angiography; Dolichoectasia of vertebrobasilar artery.
143	143	1	1. Diffusion restriction in left inferior posterior cerebellar hemisphere. ; Acute infarct. 2. Focal small nodular high signal intensity in left inferior cerebellar hemisphere. ; Focal acute infarct in left internal carotid artery or anterior inferior cerebellar artery territory. 3. Multiple unidentified bright objects or small vessel disease in both frontal subcortical white matter. 4. magnetic …
144	144	1	1. Diffusion restrictions in left frontal & subcortical white matter & left insular gyrus. ; Acute infarct. 2. Multiple unidentified bright objects or small vessel in both cerebral subcortical white matter. 3. magnetic resonance angiography; Multiple stenosis of left proximal common carotid artery & left proximal subclavian artery.
145	145	1	1. Multifocal small diffusion restrictions in left parasagittal white matter & left subinsular white matter. ; Multifocal acute small infarcts. 2. Multiple old small infarcts in both cerebral deep & subcortical white matter. 3. Chronic right maxillary sinusitis. 4. Chronic both mastoiditis. 5. magnetic resonance angiography; Focal stenosis of right proximal internal carotid artery & external caro…
146	146	1	1. Diffusion restriction in left basal ganglia, left corona radiata and left parietal cortex. ; Multifocal acute infarct. 2. Focal old lacunar infarct in left internal capsule. 3. Diffuse brain atrophy. 4. Chronic right sphenoid sinusitis. 5. Focal old petechial hemorrhage in right pons. 6. magnetic resonance angiography; Recanalization of left middle cerebral artery.
147	147	1	Focal small diffusion restriction in left basal ganglia - focal acute small infarct Cystic encephalomalacia in right fronto-temporo-parietal lobe with old hemorrhage. Multiple superficial hemosiderosis. Old hemorrhage in both basal ganglia. Wallerian degeneration of right internal capsule, right cerebral peduncle & right anterior pons. Old infarct in right thalamus, multiple old small infarct in …
148	148	1	1. Diffusion restriction in right temporo-parietal cortex and right insular gyrus. ; Partial acute right middle cerebral artery territory infarct. 2. Perfusion defect of right temporo-parietal cortex. ; Matched diffusion restriction/Perfusion defect. Decreased relative CBF, relative CBV, delayed MTT, delayed TTP, delayed TO of right middle cerebral artery territory, compare to counterpart of left…
149	149	1	Focal small diffusion restriction in right insular gyrus, right parietal cortex and subcortical white matter. ; Acute infarct. magnetic resonance angiography; abrupt interruption of right middle cerebral artery (M2) small branche. - Thrombosis, most likely.
150	150	1	1. Focal small diffusion restriction in left parietal subcortical white matter. ; Focal acute infarct. 2. Multiple old small infarcts in both cerebral deep white matter. 3. Multiple old lacunar infarcts in both basal ganglias. 4. Focal superficial hemosiderosis of left temporal & parietal lobe. 5. Multifocal old petechial hemorrhages in right frontal subcortical white matter, left basal ganglia. …
151	151	1	1. Diffusion restriction in right corona radiata. ; Focal acute infarct. 2. Multiple old infarcts in both cerebral deep white matter. 3. Multiple old petechial hemorrhage in both cerebral deep gray matter, pons, both cerebral subcortical white matter. ; Chronic microbleeds or chronic hypertensive encephalopathy. 4. magnetic resonance angiography; irregular luminal narrowin or vaso-occlusive disea…
152	152	1	Diffusion restrictions in left basal ganglia - acute infarct Multiple old lacunar infarcts in both basal ganglias Multiple old small infarcts in both cerebral periventricular deep white matter. Diffuse vaso-occlusive disease of right posterior cerebral artery (P2, 3) Multiple stenosis of both cavernous internal carotid arteries. Dolichoectasia of vertebrobasilar artery
153	153	1	1. Multiple diffusion restrictions in right insular gyrus & right fronto-parietal deep cortex & right cerebral parasagittal white matter. ; Multifocal acute infarct in right middle cerebral artery territory. 2. Multiple old small infarcts in both cerebral deep white matter. 3. Multiple old lacunar infarcts in both basal ganglias & thalamus. 4. Old lacunar infarct in left pons. 5. Multiple chronic…
154	154	1	1. Multiple diffusion restrictions in both fronto-parietal and right temporal lobe, left occipital lobe and both cerebellar hemispheres. ; Multifocal acute or early subacute infarcts. 2. Old lacunar infarct in left basal ganglia. 3. Chronic right otomastoiditis. 4. Diffusion restriction in right basal ganglia and right corona radiata. ; Acute or early subacute infarct.
155	155	1	Multiple diffusion restrictions in left basal ganglia and left cerebral deep and periventricular white matter - multiple acute small infarcts Increased signal intensity of left proximal middle cerebral artery : thrombosis, most likely Multiple old small infarcts in both cerebral periventricular deep white matter. Focal old lacunar infarct in right basal ganglia Near complete occlusion of left pro…
156	156	1	Diffusion restriction in left insular gyrus and left parietal cortex - acute infarcts - focal hemorrhage in left insular gyrus Multiple old small infarcts in both cerebral periventricular deep white matter. Focal stenosis of right vertebral artery ostium (V1) and left distal vertebral artery (V4).
157	157	1	1. Multifocal small diffusion restrictions in right fronto-parietal lobe. ; Multifocal acute small infarcts in right middle cerebral artery territory. 2. Focal old hemorrhage in right parietal subcortical white matter. ; Suspiciously cavernous malformation. 3. magnetic resonance angiography; luminal narrowing of right middle cerebral artery (M1&M2) and both cavernous internal carotid arteries. ; …
158	158	1	Diffusion restriction in left upper basal ganglia and left corona radiata : acute small infarct Underlying old lacunar infarct in left basal ganglia Multiple old small infarcts in both cerebral deep and subcortical white matter. Complete occlusion of left proximal middle cerebral artery Vaso-occlusive change of right middle cerebral artery (M2)
159	159	1	Focal small diffusion restriction in left anterior pons : acute infarct Multiple old lacunar infarcts in left basal ganglia magnetic resonance angiography rule out) focal stenosis of left vertebral artery ostium Multiple stenosis of right distal vertebral artery (V4) multiple stenosis of both cavernous internal carotid arteries, proximal middle cerebral arteries and anterior cerebral arteries.
160	160	1	1. Focal small diffusion restriction in left internal capsule and left upper basal ganglia and left corona radiata. ; Acute small infarct. 2. magnetic resonance angiography; Focal stenosis of right proximal cervical internal carotid artery. Focal stenosis of left middle cerebral artery (M1&M2). Junctional dilatation of left posterior communicating artery. rule out) Aneurysm.
161	161	1	Focal small diffusion restrictions in right cerebral parasagittal white matter and right temporal cortex - acute small infarcts Multiple old small infarcts in both cerebral periventricular deep white matter. Multiple old lacunar infarcts in both basal ganglias and thalamus. Focal old lacunar infarct in right pons. right otomastoiditis stenosis of both proximal internal carotid artery Multiple ste…
162	162	1	status post post embolectomy of left middle cerebral artery. 1. Diffusion restrictions in left basal ganglia, left corona radiata, left fronto-parietal cortex and subcortical white matter. - Multifocal acute infarct in left middle cerebral artery territory. 2. Focal hemorrhagic transformation of left basal ganglia. 3. Chronic both otomastoiditis. 4. Multiple unidentified bright objects or small v…
163	163	1	1. Diffusion restrictions in corpus callosum, left cingulate gyrus and left frontal subcortical white matter. ; Multiple acute infarcts in left anterior cerebral artery territory. 2. Focal small diffusion restriction in corpus callosum (splenium). - Focal acute infarct. 3. Old lacunar infarct in posterior limb of left internal capsule. 4. Diffuse brain atrophy.
164	164	1	1. Focal small diffusion restriction in right upper basal ganglia and right mid frontal gyrus. ; Acute small infarcts. 2. Old hemorrhage in left frontal subcortical white matter. 3. magnetic resonance angiography; Aneurysm at the right middle cerebral artery bifurcation. ; Lateral and inferior direction. Severe stenosis of right proximal cervical internal carotid artery. Decreased relative CBF, r…
165	165	1	1. Focal small diffusion restriction in left anterior pons. ; Focal acute small infarct. 2. Multiple old small & microinfarcts in both cerebral white matter. 3. Old petechial hemorrhage in left thalamus & left basal ganglia. 4. Mucosal thickening with calcification in right maxillary sinus. ; Fungal infection. 5. magnetic resonance angiography; Focal mild stenosis of right vertebral artery ostium…
166	166	1	1. Multiple small diffusion restrictions in right basal ganglia. ; Acute onset lacunar infarct. rule out Acute onset lacunar infarct of posterior limb of right internal capsule. 2. Cystic encephalomalacia of old infarct in left parietal lobe. 3. Multiple old small infarcts in both cerebral deep white matter. 4. Multiple old lacunar infarcts in both thalamus. 5. Multiple old petechial hemorrhages …
167	167	1	1. Focal small diffusion restriction in left centrum semiovale. ; Acute infarct. 2. Diffuse brain atrophy. 3. Multiple old small infarcts in both cerebral deep and subcortical white matter. 4. magnetic resonance angiography; Focal eccentric or thickening or mild stenosis of right proximal cervical internal carotid artery.
168	168	1	1. diffusion restriction in right cerebellar hemisphere and right cerebellar vermis. - Acute infarct. 2. Perfusion defect of right cerebellar vermis and right cerebellar hemisphere. -matched diffusion/perfusion. 3. Delayed MTT, TTP, TO of right cerebellar hemisphere and cerebellar vermis. 4. Decreased relative CBF, relative CBV of right ROI (at the level of basal ganglia and about the basal gangl…
169	169	1	1. Diffusion restrictions in right frontal opercular portion, right insular gyrus and right basal ganglia. ; Acute infarct. 2. Multifocal small diffusion restrictions in right fronto-parietal cortexes. ; Multifocal acute infarcts. - Multifocal acute infarcts in right middle cerebral artery territory. 3. Multifocal hemorrhage transformations in right fronto-parietal cortexes and insular gyrus and …
170	170	1	1. Multiple small diffusion restrictions in right occipital lobe. ; Multifocal acute small infarcts. 2. Multiple old lacunar infarcts in both basal ganglias & thalamus. 3. Multiple old small infarcts in both cerebral deep white matter. 4. Focal old petechial hemorrhage in left thalamus. 5. magnetic resonance angiography; Multifocal stenosis & irregular luminal narrowing of right vertebral artery.…
171	171	1	1. Focal small diffusion restriction in right thalamus. ; Acute or early subacute infarct. 2. Old petechial hemorrhage in left thalamus. 3. Steno-occlusive disease of both cavernous internal carotid arteries.
172	172	1	1. Diffusion restriction in right pons. 2. Perfusion defect in right pons. ; Perfusion defect area > diffusion restriction area. ; Diffusion perfusion mismatch. - Acute right pontine infarct. 3. Multifocal old small infarcts in both cerebral deep white matter. 4. Chronic left maxillary sinusitis. 5. Focal old petechial hemorrhage in right occipital subcortical white matter. 6. magnetic resonance …
173	173	1	Focal small diffusion restriction in left pons. :Acute infarct. Old petechial hemorrhage in left thalamus and left basal ganglia. Multiple old small infarcts in both parietal deep white matter. magnetic resonance angiography; Focal ectatic atrophic change of right proximal middle cerebral artery. ; Atherosclerotic change. rule out) Vasculitis. Focal stenosis of both posterior cerebral artery (P4)…
174	174	1	Multiple small diffusion restrictions in both cerebellar hemispheres, left internal capsule, both fronto-temporo-parietal and right occipital lobes. - multiple acute small infarcts - embolic NO perfusion defect Diffuse brain atrophy Old lacunar infarct in left basal ganglia, left pons. Multiple old small infarcts in both cerebral periventricular deep white matter. magnetic resonance angiography: …
175	175	1	Diffusion restriction in cerebellar vermis, right frontal white matter, right parietal cortex and right basal ganglia : acute small infarcts and lacunar infarct, respectively. Focal old lacunar infarct in right corona radiata focal old small infarct in right cerebellar hemisphere Multiple old small infarcts in both cerebral periventricular deep white matter. Chronic left maxillary sinusitis Focal…
176	176	1	Multiple diffusion restrictions of cortex in right middle cerebral artery territory - acute infarcts Focal old hemorrhagic lacunar infarct in left thalamus Multiple old lacunar infarcts in both basal ganglias. Multiple old small infarcts in both cerebral periventricular deep white matter. Focal old small infarct in left inferior cerebellar hemisphere Focal stenosis of right vertebral artery ostiu…
177	177	1	1. Focal small diffusion restriction in right lateral thalamus & partial posterior limb of right internal capsule. - Acute infarct. 2. Multiple old small & microinfarcts in both cerebral deep & subcortical white matter. 3. No hemorrhage. 4. Diffuse atrophy in both superior cerebellar hemispheres & vermis. 5. magnetic resonance angiography; Unremarkable.
178	178	1	1. Diffusion restriction in right middle cerebral artery territory. ; Acute infarct. 2. Multifocal old small infarcts in both parietal deep white matter. 3. multiple old lacunar infarcts in both basal ganglias. 4. Complete occlusion of right proximal middle cerebral artery (M1).
179	179	1	1. Diffusion restriction in right basal ganglia & right corona radiata. ; Acute infarct. 2. Focal small diffusion restriction in right frontal cortex. ; Acute infarct. 3. Subacute intracerebral hemorrhage in right basal ganglia. ; Benign hematoma. 4. Multiple old small infarcts in both fronto-parietal deep white matter. 5. Multiple old lacunar infarct in left basal ganglia & left thalamus. 6. Wal…
180	180	1	1. Multiple small diffusion restrictions in right cerebellar tonsil and both posterior cerebellar hemispheres. ; Multiple acute infarcts. 2. Multiple old small infarcts in both cerebral subcortical white matter. 3. magnetic resonance angiography; Steno-occlusive disease of left cavernous internal carotid artery.
181	181	1	1. Multiple small diffusion restrictions in left insular gyrus, left temporo-parietal cortex. ; Multifocal acute infarct in left middle cerebral artery territory. 2. Old hemorrhage in left basal ganglia. 3. Diffuse brain atrophy. 4. Multiple old small infarcts in both cerebral deep white matter. 5. Multiple old lacunar infarcts in both basal ganglias. 6. Focal increased intravascular signal inten…
182	182	1	1. Diffusion restrictions in left pons, left temporo-parietal deep white matter. ; Acute infarcts. 2. Multiple old petechial hemorrhages in right cerebellar hemisphere, both thalamus, both basal ganglias. 3. Superficial hemosiderosis of both temporo-parietal cortical sulci. 4. Increased intravascular signal intensity of left vertebral artery. ; Suggestive of intravascular thrombosis. 5. Diffuse h…
183	183	1	Diffusion restriction in right insular gyrus and right frontal opercular portion - acute infarct rule out) herpes encephalitis Old infarcts in both parietal deep white matter Severe stenosis of right distal common carotid artery and left proximal internal carotid artery Focal severe stenosis of right proximal subclavian artery just proximal to right vertebral artery origin. Complete occlusion of …
184	184	1	Multiple diffusion restrictions in left fronto-parietal cortex, left corona radiata, left basal ganglia ,left insular gyrus, left temporal uncus and left hippocampus. - progressive, compared to previous diffusion weighted image. --progressive multiple acute small infarcts magnetic resonance angiography: No gross abnormal finding.
185	185	1	1. Focal diffusion restriction in posterior limb of left internal capsule and left corona radiata. - Focal acute infarcts. 2. Multiple small infarcts in both parietal deep white matter. 3. magnetic resonance angiography; Multiple stenosis of right middle cerebral artery (M2).
186	186	1	1. Multiple diffusion restrictions in left thalamus. - Acute multiple lacunar & small infarct. 2. Multiple old small infarcts in both cerebral deep white matter. 3. Multiple stenosis of both mid & distal vertebral arteries. 4. Multiple stenosis of both proximal middle cerebral arteries (both M1 & left M2).
187	187	1	1. Diffusion restrictions in left hippocampus, left parahippocampal gyrus, left cingulate isthmus, left side corpus callosum (splenium) & left occipital gyrus. ; Acute infarct in left posterior cerebral artery territory. 2. Chronic pansinusitis. 3. Multiple old small & microinfarcts in both cerebral deep & subcortical white matter. 4. Diffuse vaso-occlusive disease of left posterior cerebral arte…
188	188	0	1. No diffusion restriction. 2. magnetic resonance angiography; Focal stenosis of proximal anterior temporal branch of right middle cerebral artery. 3. No perfusion defect
189	189	0	1. No diffusion restriction. 2. Cystic encephalomalacia in left temporo-parietal and right temporal lobe. 3. Diffuse brain atrophy. 4. Multiple old small infarcts in both cerebral deep white matter. 5. Multiple old lacunar infarcts in both basal ganglias, right thalamus and central upper pons. 6. Old petechial hemorrhages in pons, left thalamus and right basal ganglia. 7. magnetic resonance angio…
190	190	0	1. No diffusion restriction. 2. Multifocal old small infarct in left frontal white matter. 3. magnetic resonance angiography; Unremarkable.
191	191	0	1. No diffusion restriction. 2. Multiple old small infarcts in both cerebral deep white matter. - More progressive change, compared to previous magnetic resonance image on 2014-04-11. 3. Dolichoectasia of vertebro-basilar artery. ; Associated with severe pontine indentation. 4. Multiple infarcts in both cerebral deep gray matter. 5. Focal cystic encephalomalacia of left frontal subcortical white …
192	192	0	Unremarkable finding of brain parenchyma and cerebrospinal fluid space. magnetic resonance angiography: No gross abnormal finding.
193	193	0	1. No diffusion restriction. 2. Old hematoma or old hemorrhagic infarct in left basal ganglia and left corona radiata. 3. Atrophy of left temporo-parietal cortex. ; Chronic vascular insert. 4. Multiple old small infarcts in both cerebral deep and subcortical white matter. 5. Focal old lacunar infarct in right basal ganglia. 6. No abnormal enhancement. status post Post GDC aneurysmal coiling of le…
194	194	0	Unremarkable finding of brain parenchyma and cerebrospinal fluid space. magnetic resonance angiography: No gross abnormal finding.
195	195	0	1. No diffusion restriction 2. Multiple old small infarcts in both fronto-parietal deep & subcortical white matter. 3. Multiple old small infarcts in right inferior cerebellar hemisphere. 4. Old lacunar infarct in left basal ganglia. 4. Focal stenosis of left proximal vertebral artery. Stenosis of right vertebral artery ostium 5. Aneurysm in right cavernous internal carotid artery. 6. Focal steno…
196	196	0	magnetic resonance angiography: No gross abnormal finding. No diffusion restriction
197	197	0	Diffuse high signal intensity of right fronto-temporal cortex, white matter of right basal ganglia with mass effect. - Midline shifting positive - Multiple scanty heterogenous enhancement, ill- defined, multiple intratumoral nodular and curvilinear dark signal intensity on gradient echo image. - No diffusion restriction. -Intratumoral hemorrhage positive magnetic resonance angiography; Unremarkab…
198	198	0	1. No diffusion restriction. 2. Multiple old small infarcts in both cerebral deep white matter. 3. Multiple old lacunar infarcts in both basal ganglias. 4. Old petechial hemorrhages in right basal ganglia. 5. magnetic resonance angiography; Intracranial magnetic resonance angiography. Multiple stenosis of both anterior cerebral arteries. Focal downward projected vascular structure of anterior com…
199	199	0	Unremarkable finding of brain parenchyma and cerebrospinal fluid space. magnetic resonance angiography: No gross abnormal finding.
200	200	0	1. No diffusion restriction. 2. Multifocal old small infarcts in both inferior cerebellar hemispheres. 3. Focal old lacunar infarct in left anterior thalamus. 4. Multiple unidentified bright objects or small vessel disease in both cerebral deep white matter. 5. Enhanced axial T1-weighted image; Unremarkable. 6. Focal mild stenosis of both proximal internal carotid artery. 7. Focal severe stenosis…
201	201	0	No diffusion restriction Multiple old lacunar infarcts in both basal ganglias. Focal old petechial hemorrhages in right basal ganglia, left parietal subcortical white matter and right cerebellar hemisphere Multiple old small infarcts in both cerebral periventricular deep white matter. Focal stenosis of both middle cerebral artery (both M2, right M3) and left posterior cerebral artery (P3). Both s…
202	202	0	1. No diffusion restriction. 2. Multiple old small infarcts in both cerebral deep and subcortical white matter. 3. Chronic left maxillary sinusitis. 4. magnetic resonance angiography; Unremarkable.
203	203	0	1. No diffusion restriction. 2. Old hemorrhagic lacunar infarct in left basal ganglia. 3. Multiple old small infarcts in both cerebral deep white matter. 4. Diffuse brain atrophy. 5. Old lacunar infarct in left thalamus and left corona radiata. 6. magnetic resonance angiography; Focal ectatic change of right middle cerebral artery (M2). - Atherosclerotic change. Increased stiffness and focal sten…
204	204	0	No diffusion restriction
205	205	0	Diffuse brain atrophy No diffusion restriction Multiple old lacunar infarcts in both basal ganglias. Multiple old small infarcts in both cerebral periventricular deep white matter. Multiple steno-occlusive disease of right innominate A, right subclavian artery Complete occlusion of right common carotid artery root and right proximal vertebral artery. Reconstitution of right vertebral artery (dist…
206	206	0	1. No diffusion restriction. 2. Focal old lacunar infarct in left upper pons. 3. Septum pellucidum agenesis. 4. Focal old small infarct in left frontal and right parietal deep white matter. 5. magnetic resonance angiography; Focal stenosis of right proximal cervical internal carotid artery. Steno-occlusive disease of right proximal middle cerebral artery (M1). Steno-occlusive disease of both cave…
207	207	0	1. No diffusion restriction. 2. Focal old lacunar infarct in right basal ganglia. 3. Multifocal old small infarcts in both cerebral deep white matter. 4. magnetic resonance angiography; rule out) Focal stenosis of right vertebral artery ostium. infundibular dilatation of left posterior communicating artery origin. Focal severe stenosis of left middle cerebral artery (M2). Focal stenosis of left a…
208	208	0	Left frontal scalp swelling with heterogeneous enhancement positive differential diagnosis : resolving hematoma versus scalp malignant tumor recommendation: clinical correlation No diffusion restriction Multiple unidentified bright objects or small vessel diseases in both cerebral deep and subcortical white matter. magnetic resonance angiography: No gross abnormal finding.
209	209	0	Known cavernous malformation Rebleeding cavernous malformation in right pons or cerebellopontine angle cistern rule out) thrombosed aneurysm. Multiple old microbleed in both cerebral hemisphere & cerebellar hemisphere. ; Multiple cavernous malformations (type 4), most likely. No diffusion restriction magnetic resonance angiography: No gross abnormal finding.
210	210	0	1. No diffusion restriction. 2. Diffuse scanty right cerebral subdural hemorrhage. 3. Suspiciously right temporal subcortical hemorrhage on gradient echo image (image number 11). 4. magnetic resonance angiography; Unremarkable.
211	211	0	1. Space expansile mass forming lesion in pituitary fossa. -Widening of pituitary fossa, T1 low, T2 mixed signal intensity (high and low), hemorrhage positive, no enhancement, compression of optic chiasm, 2.2 x 1.8 x 1.8 cm (transverse x height x AP). 2. Focal intact high signal intensity of posterior pituitary gland. 3. No diffusion restriction. 4. No hydrocephalus. 5. magnetic resonance angiogr…
212	212	0	Focal small calcified granuloma in right parietal subcortical white matter rule out) focal petechial hemorrhage No diffusion restriction Multiple old small infarcts in both cerebral subcortical white matter. magnetic resonance angiography: No gross abnormal finding.
213	213	0	1. No diffusion restriction. 2. Focal old hemorrhage in left parietal subcortical white matter. 3. Multifocal old small and microinfarcts in both cerebral subcortical white matter. 4. magnetic resonance angiography; Unremarkable.
214	214	0	Multiple unidentified bright objects or small vessel diseases in both cerebral subcortical white matter. Focal old small infarct in left centrum semiovale magnetic resonance angiography: No gross abnormal finding.
215	215	0	1. No diffusion restriction. 2. Multiple old small infarcts in both cerebral deep and white matter. 3. magnetic resonance angiography; focal mild stenosis of right distal common carotid artery. 4. Focal stenosis of left proximal middle cerebral artery (M2). 5. rule out focal dissection. 6. Irregular luminal narrowing or vaso-occlusive disease of right middle cerebral artery (M2). 7. Focal stenosi…
216	216	0	No diffusion restriction Old petechial hemorrhage in left thalamus. Chronic left otomastoiditis Multiple old small infarcts in left cerebral periventricular deep white matter. Focal severe stenosis of left proximal internal carotid artery Stenotic and ectatic change of right proximal internal carotid artery: rule out) atheromatous ulcer Multiple vaso-occlusive change of left vertebral artery and …
217	217	0	No diffusion restriction Multiple old lacunar infarcts in both basal ganglias and thalamus. Multiple old small infarcts in both cerebral periventricular deep white matter. Old petechial hemorrhages in left cerebellar dentate nucleus, right posterior putamen Old hemorrhagic lacunar infarct in left basal ganglia Diffuse brain atrophy right sphenoid sinusitis magnetic resonance angiography: No gross…
218	218	0	Unremarkable finding of brain parenchyma and cerebrospinal fluid space. magnetic resonance angiography: No gross abnormal finding.
219	219	0	Venous malformation of right parietal subcortical white matter No diffusion restriction Chronic both fronto-ethmoid and maxillary sinusitis Focal stenosis of right vertebral artery ostium
220	220	0	1. No diffusion restriction. 2. Cystic encephalomalacia with old hemorrhage in left temporal lobe, left basal ganglia and left internal capsule. 3. Old hemorrhage in left parietal cortex, corpus callosum (splenium) and left frontal deep white matter. 4. Multiple old small infarcts in both cerebral deep and subcortical white matter. 5. No abnormal enhancement. 6. magnetic resonance angiography; Ma…
221	221	0	Unremarkable finding of brain parenchyma and cerebrospinal fluid space. magnetic resonance angiography: No gross abnormal finding.
222	222	0	1. No diffusion restriction. 2. Pseudolaminar necrosis of right temporo-parietal cortex & left superior cerebellar cortex. 3. Old hemorrhage in right temporo-parietal cortex. 4. Multiple old small infarcts in both cerebellar hemispheres. 5. Multiple old lacunar infarcts in right basal ganglia & left thalamus. 6. Multiple old small infarcts in both fronto-parietal deep white matter. 7. magnetic re…
223	223	0	Focal old petechial hemorrhage in left thalamus Chronic both frontal, maxillary, left ethmoid and sphenoid sinusitis. Nasal septal deviation rule out) polyp in left nasal cavity No diffusion restriction Multiple old small infarcts in both cerebral periventricular deep white matter. magnetic resonance angiography: No gross abnormal finding.
224	224	0	Small discrete nodular dark signal intensities in right frontal subcortical white matter and left middle cerebellar peduncle- calcifications : non- specific post-infectious calcified granuloma or post parasite infestation No diffusion restriction Pansinusitis Focal stenosis of left vertebral artery ostium
225	225	0	1. No diffusion restriction. 2. Focal old hemorrhage lacunar infarct in right basal ganglia. 3.. magnetic resonance angiography; Focal stenosis of right vertebral artery ostium. 4. Focal severe stenosis of right cavernous internal carotid artery. 5. Multiple stenosis of right middle cerebral artery (M2). 6. Focal stenosis of midline basilar artery. 7. Expansile polypoid mass in right anterior eth…
226	226	0	Diffuse brain atrophy, considering patient's age. No diffusion restriction Both maxillary sinusitis magnetic resonance angiography: No gross abnormal finding.
227	227	0	1. No diffusion restriction. 2. Focal old small infarct in left anterior pons. magnetic resonance angiography: Multi-focal stenosis of both middle cerebral artery (M1, M2), right posterior cerebral artery (P3), right vertebral artery ostium (Right V1) and Both distal vertebral artery (V4) diffuse vaso-occlusive disease of basilar artery and both carotid siphons.
228	228	0	Unremarkable finding of brain parenchyma and cerebrospinal fluid space. magnetic resonance angiography: Mild narrowing or stenosis of right proximal internal carotid artery Complete occlusion of right proximal middle cerebral artery Multiple irregular luminal narrowing in left proximal middle cerebral artery; vaso-occlusive disease Delayed MTT, TTP and TO of right middle cerebral artery territory…
229	229	0	1. Multiple diffusion restrictions in left temporal uncus, left fronto-parietal cortex, left basal ganglia, left fronto-parietal deep & parasagittal white matter. - Multifocal acute small infarcts. 2. Old infarct in left cerebellar hemisphere or internal carotid artery territory. 3. Old lacunar infarct in right basal ganglia. 4. Multiple old small infarcts in both fronto-parietal deep white matte…
230	230	0	Focal unidentified bright object or small vessel disease in right frontal deep white matter. No diffusion restriction. magnetic resonance angiography; Focal intraluminal singnal defect of right cavernous internal carotid artery (C4). ; Flow artifact. rule out) Focal intimal flap or dissection
231	231	0	No diffusion restriction Multiple old small infarcts in both cerebral periventricular deep white matter. chronic left maxillary, left ethmoid and both sphenoid sinusitis Vaso-occlusive change of distal basilar artery : increased intravascular signal intensity -- thrombosis rule out marked decreased flow
232	232	0	Multiple old small and microinfarcts in both cerebral deep and subcortical white matter. Focal high signal intensity in right upper pons on diffusion-weighted image but not change in the corresponding area on apparent diffusion coefficient map image. rule out) infarct Focal stenosis of left vertebral artery ostium Vaso-occlusive disease of both cavernous internal carotid arteries. Small aneurysm …
233	233	0	1. Multipe enhanced nodules in both cerebral cortico-medullary junction or cortical areas : low signal intensity in T2-weighted image, variable sizes, heterogeneous enhancement, intratumoral hemorrhage positive, diffuse surrounding edema, diffusion restriction negative - multiple metastasis 2. suggestive of hepatic encephalopathy 3. focal eccentric wall thickening or mild stenosis of left proxima…
234	234	0	No diffusion restriction Multiple old small infarcts in both cerebral periventricular deep white matter. Empty sella magnetic resonance angiography: No gross abnormal finding.
235	235	0	Junctional dilatations of both posterior communicating artery origin rule out) aneurysm Unremarkable finding of brain parenchyma and cerebrospinal fluid space. recommendation: regular follow-up magnetic resonance angiography
236	236	0	No diffusion restriction Multiple old lacunar infarcts in pons and both basal ganglias. Multiple old small infarcts in both cerebral periventricular deep white matter. Old petechial hemorrhages in right basal ganglia and left frontal subcortical white matter Focal mild stenosis of left proximal internal carotid artery Multiple stenosis of both cavernous internal carotid arteries.
237	237	1	1. Diffusion restriction in right pons. ; Acute infarct. 2. Multiple old lacunar infarcts in both basal ganglias. 3. Multiple old small infarcts in both cerebral deep white matter. 4. Old petechial hemorrhage in right thalamus & left basal ganglia. 5. magnetic resonance angiography; Focal stenosis of right vertebral artery ostium. Irregular luminal narrowing or vaso-occlusive disease of both cave…
238	238	0	right temporo-parietal subcortical intracerebral hemorrhage : subacute : internal fluid-fluid level rule out) combined coagulopathy : peripheral multiple signal voids rule out) arteriovenous malformation or arteriovenous fistula : peripheral diffusion restriction or combined with peripheral acute infarct Midline shifting right transtentorial herniation magnetic resonance angiography: No gross abn…
239	239	0	Unremarkable finding of brain parenchyma and cerebrospinal fluid space. No diffusion restriction magnetic resonance angiography: No gross abnormal finding.
240	240	0	No diffusion restriction unidentified bright objects or small vessel disease in both cerebralal subcortical white matter Focal old small infarct in left frontal deep white matter magnetic resonance angiography: No gross abnormal finding.
241	241	0	Multiple cysts with surrounding edemas in pons, right cerebellar hemisphere and both cerebral corticomedullaryy junctions : mixed form of thin even and irregular thickened enhanced wall : internal fluid component- high signal intensity on T2-weighted image, no diffusion restriction, some internal high signal intensity on left parieto-occipital cystic lesion : combined wall hemorrhages in left par…
242	242	0	1. No diffusion restriction. 2. Target- Like nodular dark signal intensity in left parietal subcortical white matter. ; Central nodular, peripheral rim- Like dark signal intensity, intermediate iso signal intensity on gradient echo image, about 1 cm diameter, without mass effect. - Calcified granuloma, most likely. 3. Both maxillary, frontal at anterior ethmoid sinusitis. 4. magnetic resonance an…
243	243	0	Multiple unidentified bright objects or small vessel diseases in both cerebral deep white matter. No diffusion restriction Old petechial hemorrhage in left thalamus magnetic resonance angiography: No gross abnormal finding.
244	244	0	1. Focal diffusion restriction in right basal ganglia. ; Focal acute small infarct. 2. Focal old small infarct in right frontal subcortical white matter. 3. Chronic left maxillary sinusitis. 4. magnetic resonance angiography; Focal irregular luminal narrowing of right middle cerebral artery (M1). ; Vaso-occlusive disease of right proximal middle cerebral artery. Small aneurysm of left cavernos in…
245	245	0	Unremarkable finding of brain parenchyma and cerebrospinal fluid space. magnetic resonance angiography: No gross abnormal finding.
246	246	0	Unremarkable finding of brain parenchyma and cerebrospinal fluid space. magnetic resonance angiography: No gross abnormal finding.
247	247	0	Unremarkable finding of brain parenchyma and cerebrospinal fluid space. magnetic resonance angiography: Hypoplastic right vertebral artery rule out) vaso-occlusive disease
248	248	0	No diffusion restriction Multiple old small infarcts in both cerebral periventricular deep white matter. Cystic encephalomalacia or old infarct in left frontal lobe Focal cystic change in corpus callosum, body: old infarct MUltiple stenosis of left proximal internal carotid artery and distal common carotid artery
249	249	0	Cystic encephalomalacia with old hemorrhage in right frontal lobe. Multiple old small infarcts in both cerebral deep and subcortical white matter No diffusion restriction Dolichoectasia of vertebrobasilar artery
250	250	0	1. No diffusion restriction. 2. intracerebral hemorrhage in cerebellar vermis. ; Peripheral complete hemosiderin lim, no evidence enhancement in hematoma, T1 iso signal intensity, T2 high signal intensity with peripheral dark signal lim, associated with mild surrounding edema. 3. Mucosal thickening or fluid retention in left sphenoid sinus. : Left sphenoid sinusitis magnetic resonance angiography…
251	251	0	No diffusion restriction Multiple old lacunar infarcts in both halami. Focal old small infarcts in right frontal periventricular deep white matter. Multiple small ischemia or infarcts in both cerebral periventricular deep white matter. Chronic left maxillary sinusitis Focal stenosis of left proximal middle cerebral artery (M1) No perfusion defect Mild increased relative CBV of left ROI, compared …
252	252	0	Unremarkable finding of brain parenchyma and cerebrospinal fluid space. magnetic resonance angiography: No gross abnormal finding.
253	253	0	Unremarkable finding of brain parenchyma and cerebrospinal fluid space.
254	254	0	1. Multiple cyst in both lateral ventricle, occipital horn - Choroid plexus cyst. 2. magnetic resonance angiography; Unremarkable.
255	255	0	Unremarkable finding of brain parenchyma and cerebrospinal fluid space. magnetic resonance angiography: No gross abnormal finding.
256	256	0	magnetic resonance angiography: No gross abnormal finding. No diffusion restriction
257	257	0	No diffusion restriction Vaso-occlusive disease of right middle cerebral artery (M1, 2)
258	258	0	1. No diffusion restriction. 2. Old infarct in right temporal lobe. 3. Multiple old small infarcts in both cerebral deep and subcortical white matter. 4. Old lacunar infarct in right basal ganglia. 5. Focal old hemorrhage in left parietal subcortical white matter. 6. Focal pseudolaminar necrosis of right temporal cortex. rule out) Stagnant vascular flow. rule out) Cortical calcification. 7. magne…
259	259	0	Focal old small infarct in right frontal subcortical white matter Multiple unidentified bright objects or small vessel diseases in both cerebral subcortical white matter. No diffusion restriction Dolichoectasia of vertebrobasilar artery Decreased relative CBF, relative CBV, delayed MTT of left ROI (1, at and above the basal ganglia), compared to contralateral counterpart. No perfusion defect
260	260	0	Encephalomalacia in right frontal lobe Multiple old infarcts in both cerebral periventricular deep white matter. No diffusion restriction magnetic resonance angiography: No gross abnormal finding.
261	261	0	1. No diffusion restriction. 2. Focal old small infarct in right frontal subcortical white matter. 3. magnetic resonance angiography; Unremarkable. -Perfusion image. Decreased relative CBF, relative CBV of left ROI at the level of basal ganglia, compare to counterpart of right ROI. No perfusion defect.
262	262	0	1. No diffusion restriction. 2. Multiple old small and microinfarcts in both cerebral deep and subcortical white matter. 3. magnetic resonance angiography; Unremarkable.
263	263	0	Unremarkable finding of brain parenchyma and cerebrospinal fluid space. magnetic resonance angiography: No gross abnormal finding.
264	264	0	No diffusion restriction No perfusion defect / no perfusion delay Multiple old small infarcts in both cerebral subcortical and periventricular deep white matter. Empty sella magnetic resonance angiography: steno-occlusive disease of left proximal middle cerebral artery (M1)
265	265	0	1. No diffusion restriction. 2. Focal old lacunar infarct in left upper pons. 3. Multiple old small infarcts in both cerebral parasagittal white matter. 4. magnetic resonance angiography; Focal stenosis of left vertebral artery ostium.
266	266	0	Multiple unidentified bright objects or small vessel diseases in both cerebral subcortical white matter. magnetic resonance angiography: No gross abnormal finding.
267	267	0	1. hepatic encephalopathy 2. Multiple unidentified bright objects or small vessel diseases in both cerebral deep and subcortical white matter. 2. magnetic resonance angiography: Suggestively post GDC coiling of basilar artery tip Suspiciously focal aneurysmal recanalization
268	268	0	Unremarkable finding of brain parenchyma and cerebrospinal fluid space. magnetic resonance angiography: No gross abnormal finding.
269	269	0	Multiple unidentified bright objects or small vessel diseases in both cerebral deep white matter. No diffusion restriction Focal stenosis of left proximal cervical internal carotid artery and mid-level basilar artery. Diffuse vaso-occlusive disease of right posterior cerebral artery
270	270	0	1. No diffusion restriction. 2. Multiple old small infarcts in both cerebral deep and subcortical white matter. 3. magnetic resonance angiography; Focal fenestration of left proximal vertebral artery (proximal V2). Focal severe stenosis of left posterior cerebral artery (P2). Steno-vaso-occlusive disease of left cavernous internal carotid artery and left proximal middle cerebral artery.
271	271	0	1. No diffusion restriction. 2. No abnormal bleeding lesion. 3. Both supraclinoid internal carotid artery occlusion. 4. Vaso-occlusion of right proximal posterior cerebral artery. ; Bilateral Moyamoya disease. 5. Multiple Moyamoya collateral vessels positive.
272	272	0	1. No diffusion restriction. 2. Hemorrhage with edema of right fronto-temporal cortex. 3. Multiple old infarct in both fronto-parietal deep white matter. 4. Focal old lacunar infarct in right thalamus. postscript: Highly suspiciously right carotid cavernous fistula on computed tomography angiography Venous origin hemorrhage cerebral angiography .
273	273	0	1. No diffusion restriction. 2. Multiple old lacunar infarcts in right basal ganglia. 3. Multiple old small and microinfarcts in both cerebral deep and subcortical white matter. 4. Focal old petechial hemorrhage in central pons, left occipital deep white matter. 5. No perfusion defect. 6. magnetic resonance angiography; Focal stenosis of left proximal middle cerebral artery (M1).
274	274	0	1. No diffusion restriction. 2. Dolichosis of vertebrobasilar artery. 3. Multiple small and microinfarcts in both cerebral deep and subcortical white matter. 4. Steno-occlusive disease of left proximal posterior cerebral artery (P1, P2).
275	275	0	1. No diffusion restriction. 2. Focal high signal intensity of left temporal subcortical white matter on fluid attenuated inversion recovery image. - Full focal old small infarct. 3. magnetic resonance angiography; unremarkable.
276	276	0	1. No diffusion restriction. 2. Multiple unidentified bright objects or small vessel disease in both cerebral subcortical white matter. 3. No perfusion defect. 4. magnetic resonance angiography; Unremarkable.
277	277	0	1. No diffusion restriction. 2. Cystic encephalomalacia or old infarct in right temporo-parietal lobe or right middle cerebral artery territory. ; Partial combined late subacute infarct in right precentral gyrus and right temporo-parietal white matter. ; Associated with pseudolaminar necrosis of right temporo-parietal cortexes. ; Associated with multiple old cortical hemorrhage in right fronto-te…
278	278	0	No diffusion restriction Focal old small infarct in right inferior cerebellar hemisphere Diffuse brain atrophy Multiple unidentified bright objects or small vessel diseases in both cerebral deep white matter. Focal mild stenosis of right proximal cervical internal carotid artery Focal stenosis of both proximal external carotid arteries.
279	279	0	No diffusion restriction Multiple old lacunar infarcts in both basal ganglias and thalamus. Old petechial hemorrhage in right basal ganglia Multiple old small infarcts in both cerebral periventricular deep white matter. magnetic resonance angiography: No gross abnormal finding.
280	280	0	No diffusion restriction Steno-occlusive disease of both cavernous internal carotid arteries
281	281	0	1. No diffusion restriction. 2. Focal late subacute infarct in right occipital cortex. 3. Diffuse hydrocephalus of lateral and third ventricle. 4. magnetic resonance angiography; unremarkable.
282	282	0	1. No diffusion restriction. 2. Old hemorrhage in central pons. ; Multiple dot like internal high signal intensity on T2-weighted image. - compatible with Cavernous angioma. 3. unidentified bright objects or small vessel disease in both frontal subcortical white matter. 4. Lipoma in right frontal skull. 5. magnetic resonance angiography; Unremarkable.
283	283	0	Brain digital subtraction angiography magnetic resonance image (T2-weighted image, diffusion image) and magnetic resonance angiography; 1. No diffusion restriction. 2. magnetic resonance angiography; Focal stenosis of left middle cerebral artery (M2).
284	284	0	1. No diffusion restriction. 2. Multiple old small and microinfarcts in both cerebreal deep and subcortical white matter. 3. Focal old lacunar infarct in central upper pons. 4. magnetic resonance angiography; Unremarkable.
285	285	0	Extraaxial tumor abut left cerebellar tentorium : meningioma : No interval change No diffusion restriction Multiple old small infarcts in both cerebral periventricular deep white matter. magnetic resonance angiography: No gross abnormal finding.
286	286	0	1. No diffusion restriction. 2. Focal old small infarct in left inferior posterior cerebellar hemisphere. 3. Old infarct in left basal ganglia & left frontal deep white matter. 4. Multiple old lacunar infarcts in both basal ganglias. 5. Retention cyst in left maxillary sinus. 6. Old infarct in left parietal deep white matter & left superior parietal gyrus. 7. Multiple old small infarcts in both c…
287	287	0	No diffusion restriction Multiple unidentified bright objects or small vessel disease in both cerebral subcortical white matter. magnetic resonance angiography: No gross abnormal finding.
288	288	0	1. No diffusion restriction. 2. Multiple unidentified bright objects or small vessel disease in both cerebral deep & subcortical white matter. 3. Focal old lacunar infarct in right thalamus. 4. magnetic resonance angiography; Unremarkable. 5. Chronic right otomastoiditis.
289	289	0	Unremarkable finding of brain parenchyma and cerebrospinal fluid space. magnetic resonance angiography: No gross abnormal finding.
290	290	0	No diffusion restriction Multiple unidentified bright objects or small vessel disease in both cerebral subcortical and periventricular deep white matter. Dolichosis of vertebrobasilar artery
291	291	0	1. No diffusion restriction. 2. Diffuse brain atrophy. 3. Multiple old small infarcts in both cerebral deep and subcortical white matter. magnetic resonance angiography: No gross abnormal finding.
292	292	0	Multiple unidentified bright objects or small vessel diseases in both frontal deep and subcortical white matter No diffusion restriction / perfusion defect Abnormal medial displaced right proximal internal carotid artery Mild stenosis of right proximal middle cerebral artery (distal M1).
293	293	0	Unremarkable finding of brain parenchyma and cerebrospinal fluid space. magnetic resonance angiography: focal stenosis of right proximal middle cerebral artery (M1) rule out) aneurysm of left middle cerebral artery (M2)
294	294	0	Diffuse brain atrophy No diffusion restriction Multiple old small and microinfarcts in both cerebral periventricular deep white matter. Focal stenosis of right vertebral artery ostium
295	295	0	Diffuse brain atrophy, considering patient's age No diffusion restriction Small aneurysm at the anterior communicating artery
296	296	0	Both cerebral subdural hygroma Scanty left temporo-parietal-occipital subdural hemorrhage. Scanty posterior cerebral subfalcine hematoma Left parietal scalp swelling Diffuse thickened enhancement of cerebral pachymeninges - reactive dural enhancement rule out) meningitis Focal stenosis of right proximal external carotid artery rule out) focal stenosis of left anterior cerebral artery (A2)
297	297	0	Diffuse brain atrophy No diffusion restriction Multiple old lacunar infarcts in both basal ganglias. Multiple old small infarcts in both cerebral periventricular deep white matter. magnetic resonance angiography: No gross abnormal finding.
298	298	0	No diffusion restriction Multiple old lacunar infarcts in both basal ganglias and pons. Multiple old small infarcts in both cerebral periventricular deep white matter. Old petechial hemorrhages in right basal ganglia and left thalamus. magnetic resonance angiography: No gross abnormal finding.
299	299	0	1. Encephalomalacia or old infarct in right frontal lobe. 2. Right periorbital soft tissue swelling. 3. Multiple old small infarcts in both cerebral deep white matter. 4. Diffuse brain atrophy. 5. No diffusion restriction. 6. magnetic resonance angiography; Complete occlusion of right proximal internal carotid artery, Right middle cerebral artery flow through right posterior communicating artery …
300	300	0	No diffusion restriction Multiple unidentified bright objects or small vessel diseases in both cerebral deep and subcortical white matter. Focal stenosis of left proximal cervical internal carotid artery
301	301	0	magnetic resonance angiography: No gross abnormal finding. No diffusion restriction
302	302	0	1. Upward convexity of pituitary gland. rule out) pituitary hyperplasia. 2. Chronic both otomastoiditis. 3. No diffusion restriction. 4. magnetic resonance angiography; Dolichosis of vertebro-basilar artery.
303	303	0	No diffusion restriction Cystic encephalomalacias in right frontal and left temporal lobes. Multiple old lacunar infarcts in both basal ganglias right sphenoid sinusitis Multiple old small infarcts in both cerebral periventricular deep white matter. magnetic resonance angiography: vaso-occlusive disease of right middle cerebral artery (M2, 3)
304	304	0	1. No diffusion restriction. 2. Cystic encephalomalacia or old infarct in right middle cerebral artery territory. 3. Superficial hemosiderosis of both Sylvian cistern & right frontal cortical sulci. 4. Metallic artifact in both parasellar area. ; status post Aneurysmal clipping. Signal loss of both cavernous internal carotid artery due to metal or susceptibility artifact. 5. Focal severe stenosis…
305	305	0	No diffusion restriction Focal late subacute small infarct in right parietal deep white matter Multiple old lacunar infarcts in both basal ganglias. Multiple old small infarcts in both cerebral periventricular deep white matter. Focal old infarct in left parieto-occipital lobe
306	306	0	1. No diffusion restriction. 2. Diffuse brain atrophy. 3. Multiple old small infarcts in both cerebral deep white matter. 4. Focal old lacunar infarct in left basal ganglia. 5. Chronic right maxillary sinusitis. - rule out) Antral mucosal prolapse. 6. magnetic resonance angiography; Focal stenosis of right proximal vertebral artery (V1). 7. Aneurysm at the right cavernous internal carotid artery.…
307	307	0	Unremarkable finding of brain parenchyma and cerebrospinal fluid space. magnetic resonance angiography: No gross abnormal finding.
308	308	0	1. No diffusion restriction. 2. Chronic both otomastoiditis. 3. Multiple old small infarcts in both cerebral subcortical white matter. 4. No abnormal enhancement. 5. magnetic resonance angiography; Complete occlusion of both proximal subclavian artery. Focal stenosis of both proximal internal carotid arteries. Focal stenosis of left cavernous internal carotid artery. -- Prominent collateral from …
309	309	0	No diffusion restriction Multiple old lacunar infarcts in both basal ganglias and pons. Multiple old small infarcts in both cerebral periventricular deep white matter. Focal old hemorrhage in right basal ganglia magnetic resonance angiography: diffuse vaso-occlusive disease of basilar artery Both maxillary sinusitis
310	310	0	No diffusion restriction Multiple old lacunar infarcts in both basal ganglias. Diffuse brain atrophy Multiple old small infarcts in both cerebral periventricular deep white matter. Multiple old lacunar infarcts in pons magnetic resonance angiography : diffuse steno-occlusive disease of both vertebral arteries, basilar artery, cavernous internal carotid arteries, middle cerebral arteries, anterior…
311	311	0	Left temporal mass : diffuse involved in left medial temporal lobe, left hippocampus, left parahippocampal gyrus, left cingulate isthmus and left temporo-occipital white matter : High signal intensity on T2-weighted image, fluid attenuated inversion recovery image, diffusion restriction negative, enhancement negative, mass effect positive, perfusion defect negative Increased relative CBF and rela…
312	312	0	1. Multiple old petechial hemorrhages in both cerebral subcortical white matter. - Amyloid angiopathy. rule out) Chronic hypertensive encephalopathy. 2. No diffusion restriction. 3. Focal small nodular high signal intensity of left parietal deep white matter on diffusion-weighted image but not definite signal change on apparent diffusion coefficient map image. -High signal intensity on T2-weighte…
313	313	0	1. No diffusion restriction. 2. Old infarct in right internal carotid artery territory, left posterior cerebral artery territory and both parietal lobes. 3. Multiple old infarcts in both cerebral deep white matter. 4. Focal old lacunar infarct in left upper basal ganglia, both thalamus and basal ganglias. 5. magnetic resonance angiography; Steno-occlusive disease of both cavernous internal caroti…
314	314	0	1. No diffusion restriction. 2. Multiple old small infarcts in both cerebral deep white matter. 3. Diffuse brain atrophy. 4. magnetic resonance angiography; rule out) wide neck aneurysm of left posterior communicating artery.
315	315	0	Diffuse brain atrophy, considering patient's age. No bleeding No diffusion restriction magnetic resonance angiography: No gross abnormal finding. Both fronto-anterior ethmoid and maxillary sinusitis
316	316	0	magnetic resonance angiography: No gross abnormal finding. Unremarkable finding of brain parenchyma and cerebrospinal fluid space.
317	317	0	No diffusion restriction Multiple old lacunar infarcts in both basal ganglias. Multiple old small infarcts in both cerebral periventricular deep white matter. magnetic resonance angiography: Focal severe stenosis of left middle cerebral artery (M2) Multiple mild stenosis of right proximal middle cerebral artery (M1)
318	318	0	1. Complete occlusion of left proximal internal carotid artery. 2. Severe stenosis of right proximal internal carotid artery. 3. Stenosis of right vertebral artery ostium. 4. Scanty vascular flow of left middle cerebral artery through left posterior communicating & left anterior communicating artery. 5. No diffusion restriction. 6. Cystic encephalomalacia in right fronto-temporal lobe. 7. Old inf…
319	319	0	1. No diffusion restriction. 2. Multiple old small infarcts in both cerebral deep and subcortical white matter. 3. Multiple old lacunar infarcts in both basal ganglias and pons. 4. magnetic resonance angiography; Unremarkable.
320	320	0	1. Focal bright homogeneous enhanced nodule in right basal ganglia with surrounding edema. ; About 1.7 cm diameter, diffuse surrounding edema, T1 low, T2 iso or low signal intensity, bright homogeneous enhancement positive, diffusion restriction positive, focal decreased signal intensity on gradient echo image. 2. Multipatchy T2 high signal intensity in both cerebral subcortical white matter. 3. …
321	321	0	No diffusion restriction Focal old lacunar infarct in right basal ganglia Focal severe stenosis of right proximal internal carotid artery
322	322	0	Unremarkable finding of brain parenchyma and cerebrospinal fluid space. magnetic resonance angiography: No gross abnormal finding
323	323	0	Enhanced nodules in right basal ganglia and right parietal subcortical white matter : well defined, heterogeneous enhanced solid, surrounding edema, T1 iso, T2 iso or low signal intensity, diffusion restriction positive, partial intratumoral hemorrhages positive magnetic resonance angiography: No gross abnormal finding. Lymphoma rule out metastasis rule out) high grade glioma with brain to brain …
324	324	0	Right medial frontal cortex T2-weighted image dark signal intensity nodule . nodule gradient echo image peripheral dark signal rim, central heterogenous dark signal intensity . gradient echo image small nodule right middle temporal lobe target like appearance . Peripheral dark signal rim . mass effect, enhancement . T2-weighted image fluid attenuated inversion recovery image cerebral subcortical …
325	325	0	Left lateral orbital wall left sphenoid bone, left fronto-temporal calvarium space expansile mass . Mass T1-weighted image low, T2-weighted image low signal intensity heterogeous enhancement . Mass . ; computed tomography ground glass density . Brain parenchyma . magnetic resonance angiography; Unremarkable. impression; fibrous dysplasia. rule out metastasis.
326	326	0	2011-08-22 . 1. Right parietal white matter irregular margin high signal intensity . , , interval change . 2. Right parietal white matter lesion enhancement mass effect . signal void . 3. Right parietal lesion diffusion restriction . 4. Left middle cranial fossa anterior portion cerebrospinal fluid dilatation . interval change . -- magnetic resonance angiography: No gross abnormal finding. 1. Rig…
327	327	0	Post removal of left cerebellar mass. ; Biopsy proven pilocytic astrocytoma. 2014-11-21 Brain digital subtraction angiography magnetic resonance image . operation site posterior and superior peripheral resection margin focal enhancement ; suggestive of mild increased remnant tumor Encephalomalatic change in left posterior cerebellar hemisphere magnetic resonance angiography; Unremarkable.
328	328	0	Sellar and suprasellar huge mass . Mass . Mass homogenous enhancement interval change . Right cavernous sinus invasion interval change . Optic chiasm third ventricle flow . Mass multifocal calcification . magnetic resonance angiography; Widening and elevation of both proximal anterior cerebral arteries. impression) Invasive pituitary macroadenoma. rule out) Calcified meningioma.
329	329	0	1. Right parietal vertex cerebral falx meninges 2.4 cm diameter round shaped extraaxial tumor . mass T1-weighted image low, T2-weighted image low signal intensity . white matter mild edema . mass homogeneous enhancement . mass gradient echo image multifocal dark signal intensity . mass dura focal thickening . 2. magnetic resonance angiography; Unremarkable. Meningioma in right parietal vertex. ; …
330	330	0	Unremarkable finding of brain parenchyma and cerebrospinal fluid space. magnetic resonance angiography: differential diagnosis : 1. aneurysm at the right middle cerebral artery (M1); superior direction versus 2. overlaped normal vascular structure (coronal aortic angiography raw data vascular structure )
331	331	0	Clinical information of right frontal brain tumor previous resection. Right frontal, temporal lobe and right basal ganglia area huge mass . Mass cystic or necrotic change multifocal hemorrhage . Mass T1-weighted image low, T2-weighted image high signal intensity diffuse white matter edema . Mass diffuse heterogenous enhancement . Mass corpus callosum cross over . impression) Glioblastoma multifor…
332	332	0	Left lateral ventricle frontal horn body intraventricular mass . Mass foramen Monro widening third ventricle extension suprasellar cistern extension . Mass T1-weighted image low, T2-weighted image high signal intensity precontrast T1-weighted image multifocal ill- defined iso- signal intensity . mass extraventricular parenchyma extension . Mass mild enhancement . Mass enhanced vascular structure …
333	333	0	mass left middle skull base . 1. Mass T1-weighted image low and high signal intensity mix T2-weighted image heterogenous low and dark signal intensity . Mass dense homogenous enhancement . Mass diffusion restriction . Mass T2 heterogeneous low signal intensity gradient echo image multiple dark signal intensity . Mass multiple signal void . Mass white matter edema . 2. Mass left middle skull base …
334	334	0	T2-weighted image fluid attenuated inversion recovery image left inferior frontal gyrus focal high signal intensity . dura focal thick enhanement . Diffusion restriction . magnetic resonance angiography;unremarkable. impression) Focal left frontal contusion with reactive dural enhanement. rule out) Focal cerebritis, meningitis.
335	335	0	1. Old infarct or cystic encephalomalacia in right middle cerebral artery and left middle cerebral artery territory. 2. Multiple old small infarcts in both cerebral deep white matter. 3. Right subacute infarct in right anterior temporal cortex. 4. Multiple old petechial hemorrhages in left basal ganglia and right thalamus. 5. Old lacunar infarct in left globus pallidus and genu of left internal c…
336	336	0	1. Focal high signal intensity of left internal capsule (posterior limb) on diffusion-weighted image but not definite signal change on apparent diffusion coefficient map at the corresponding area. - Subacute infarct. 2. Chronic right otomastoiditis. 3. magnetic resonance angiography; Unremarkable.
337	337	0	Symmetric diffusion restriction in both basal ganglias, thalamus and both cerebral cortexes. - compatible with Anoxic hypoxic brain with image. Mucosal thickening or fluid Retention in paranasal sinus and both middle ear cavity, mastoid air cell. -Pansinusitis, both otomastoiditis. Focal dark signal intensity of upper cervical cord on T2-weighted image and fluid attenuated inversion recovery imag…
338	338	0	Diffuse increased signal intensity of both cerebral cortex on T2-weighted image and fluid attenuated inversion recovery image. - compatible with hypoxic brain damage Diffuse subarachnoid hemorrhage. Diffuse intraventricular hemorrhage. Right temporal intracerebral hemorrhage. Focal infarct in right fronto-opercula portion. - Recent infarct. Multiple hemorrhage in both thalamus. Cerebellar tonsila…
339	339	0	1. Small diffusion restrictions in right temporal cortical & deep white matter. ; Multifocal acute or early subacute infarct. 2. Focal small diffusion restriction in right frontal subcortical white matter. ; Acute or early subacute infarct. 3. Multiple old small infarcts in both cerebral deep white matter. 4. Diffuse both cerebral subdural hygroma. 5. Chronic right otomastoiditis. 6. Multiple old…
340	340	0	Focal small diffusion restriction in left basal ganglia - acute onset lacunar infarct Multiple old lacunar infarcts in both basal ganglias and thalamus. Multiple old small infarcts in both cerebral periventricular deep white matter. Multiple chronic microbleeds in both cerebral deep gray matter, subcortical white matter and right cerebellar dentate nucleus Diffuse brain atrophy Empty sella Diffus…
341	341	0	1. Subacute intracerebral hemorrhage in left basal ganglia. ; Diffusion restriction in left centrum semiovale. ; Combined acute infarct. ; No enhancement within hematoma. - Benign- Looking. 2. magnetic resonance angiography; Unremarkable.
342	342	0	Multiple diffusion restrictions in right cingulate gyrus, right paracentral lobule, right parietal cortex and left fronto-parietal deep cortex and parasagittal white matter. ; Mild aggravating or progressive. - Mild progressive acute infarct. Diffuse subarachnoid hemorrhage. Diffuse intraventricular hemorrhage. Diffuse mild hydrocephalus. No evidence of aneurysmal recanalization. No evidence of v…
343	343	0	1. Multifocal small diffusion restrictions in left basal ganglia, right thalamus, left cingulate gyrus (anterior body), left frontal deep white matter, corpus callosum (splenium) & right parietal deep white matter. ; Multifocal acute small infarcts. 2. Diffuse hydrocephalus with transependymal edema. 3. Diffuse intraventricular hemorrhage. 4. Left cerebellar intracerebral hemorrhage with surround…
344	344	0	1. Subacute left thalamusc intracerebral hemorrhage. ; No abnormal enhancement. -Benign hematoma. 2. Multiple old petechial hemorrhages in both cerebral subcortical white matter and deep gray matter. ; Chronic microbleeds or chronic hypertensive encephalopathy. 3. Old hematoma in right thalamus. 4. Focal small diffusion restriction in right basal ganglia and right corona radiata. ; Focal acute on…
345	345	0	Subacute right basal ganglia intracerebral hemorrhage : No abnormal enhancement, peripheral edema - benign looking Focal small diffusion restriction in right corona radiata : focal acute small infarct magnetic resonance angiography; No gross abnormal finding.
346	346	0	Scanty right frontal subdural hemorrhage Hemorrhages in paranasal sinuses Minimal fluid collections in right middle ear and mastoid air cells - hemorrhages versus effusions Focal small diffusion restrictions in right medial temporal uncus and right cerebral peduncle - acute infarct magnetic resonance angiography: No gross abnormal finding.
347	347	0	1. Multiple small diffusion restrictions in both cerebral deep and subcortical white matter, both cerebellar hemispheres, right basal ganglia, left frontal, right temporal and both parietal cortexes. ; Multifocal acute infarct. - Suggestive of embolism. 2. Multiple old infarcts in both cerebral deep white matter. 3. intraventricular hemorrhage in lateral ventricle. 4. Hydrocephalus. 5. Diffuse su…
348	348	0	status post Post aneurysmal clipping of left internal carotid artery bifurcation. Focal diffusion restriction in posterior limb of internal capsule and left basal ganglia. ; Acute infarct. Diffuse brain swelling. ; Partial obliteration of lateral and third ventricle. Diffuse subarachnoid hemorrhage. magnetic resonance angiography; No evidence of spasm and displacement of vessel. Fusiform dilatati…
349	349	0	1. Diffusion restriction in both parietal occipital and frontal cortex. ; Multiple acute infarcts. 2. Diffusion restriction in left thalamus. ; Left thalamus internal carotid artery. 3. intraventricular hemorrhage in both lateral ventricle. 4. Multiple proximal hemosiderosis of left cerebral cortical surface. 5. Cystic encephalomalacia or old infarcation in left middle cerebral artery territory. …
350	350	0	Focal small diffusion restriction in right thalamus. ; Focal acute infarct. Cystic encephalomalacia with old hemorrhage in both frontal and right temporal lobe. ventriculoperitoneal shunt. Hydrocephalus. ; No interval change. Multiple old small infarcts in both cerebral deep white matter. Focal encephalomalacia in right pre and post central gyrus and right occipital gyrus. Focal old small infarct…
351	351	0	1. Focal small diffusion restrictions in right temporal uncus, left inferior temporal cortex. ; Acute small infarct. 2. Left frontal cortical & subcortical subacute intracerebral hemorrhage with surrounding edema. 3. Diffuse both cerebral subdural hygroma. 4. Scanty intraventricular hemorrhage in lateral ventricle. 5. Diffuse cerebral cortical subarachnoid hemorrhage. 6. Scanty both parieto-occip…
352	352	0	1. Pontine and midbrain intracerebral hemorrhage. 2. Obliteration of fourth ventricle. 3. Diffuse hydrocephalus. 4. Multiple old infarcts in both cerebral deep white matter. rule out) demyelinating disease. 5. Subacute hematoma in right striatocapsular zone and right corona radiata with diffusion restriction. 6. Multiple old petechial hemorrhages in both basal ganglias, left parieto-occipital sub…
353	353	0	Left frontal intracerebral hemorrhage. ; Subacute. ; Post hematoma evacuation state. ; Benign resolving hematoma. Diffuse intraventricular hemorrhage in all ventricle. Cerebral falx and cerebellar tentorium. Diffuse left cerebral subdural hemorrhage. Subacute hemorrhage in corpus callosum. Multifocal scanty subarachnoid hemorrhage in right sylvian cistern and both cerebral cortical sulci. Multifo…
354	354	0	1. Large subdural fluid collection with thickened peripheral meninges. -Internal septation. ; About 11 x 4.7 x 7.0 cm, internal multifocal diffusion restriction positive. - Subdural effusion. rule out) subdural abscess. rule out) epidural abscess. rule out) chronic extradural hemorrhage or subdural hemorrhage. 2. Multiple small cavitary lesion in right basal ganglia. ; Enhanced wall positive, dif…
355	355	0	1. Focal intracerebral hemorrhage in right frontal opercular portion. 2. Multifocal subarachnoid hemorrhage in right Sylvian cistern & right fronto-temporal cortical sulci. 3. Diffusion restriction of right frontal intracerebral hemorrhage. ; No evidence of diffusion restriction in others. 4. No abnormal enhancement. 5. magnetic resonance angiography; Aneurysm at the right middle cerebral artery …
356	356	0	1. Subacute hematoma in right fronto-temporal cortex. ; Surrounding edema positive 2. Multiple encephalomalacia in right fronto-temporo-parietal lobe. ; Volume loss of both temporo-occipito-parietal white matter. ; Porencephalic change of posterior body and occipital horn of both lateral ventricles. 3. Multiple old lacunar infarcts in left basal ganglia and left thalamus. 4. Multiple old small in…
357	357	0	subarachnoid hemorrhage in right cerebellopontine angle cistern and right Sylvian cistern Focal diffusion restriction in right thalamus - acute focal infarct Diffuse brain swelling intraventricular hemorrhages in lateral ventricle Signal void or tortuous and engorged venous structure of right perimedullary and right cerebellopontine angle cistern, vascular turf positive - supplied from right inte…
358	358	0	Left frontal and left parietal skull fractures on computed tomography image Multiple both frontal and right temporal contusional hematomas Multiple cerebral cortical subarachnoid hemorrhage Left frontal and left inferior temporal cystic encephalomalacias Scanty remnant right cerebral subdural hemorrhage Left cerebral subdural hygroma scanty intraventricular hemorrhages in both lateral ventricles …
359	359	0	Post GDC coiling of aneurysm at the anterior communicating artery right frontal intracerebral hemorrhage Suspiciously focal diffusion restriction or acute small infarct in corpus callosum (genu) Diffuse subarachnoid hemorrhage intraventricular hemorrhages in lateral and fourth ventricles. Diffuse vaso-occlusive disease in right middle cerebral artery (M2) Focal fusiform dilation in right distal v…
360	360	0	1. Right thalamusc subacute intracerebral hemorrhage. ; Complete peripheral dark signal rim, peripheral rim- Like enhancement positive, surrounding edema. - Benign hematoma. 2. Diffusion restriction in right thalamusc intracerebral hemorrhage. ; No evidence of diffusion restriction in right extra-thalamusc area. 3. Multiple old small infarcts in both cerebral deep & subcortical white matter. 4. O…
361	361	0	Multiple hemorrhages in corpus callosum, left temporal subcortical white matter, right internal capsule, both frontal and left parietal corticomedullaryy junction, left hippocampus. - Diffuse axonal injury. Diffusion restriction in corpus callosum. ; Corresponding to hemorrhage. : resolving hematoma and surrounding edema magnetic resonance angiography: No gross abnormal finding.
362	362	0	1. Diffuse hydrocephalus. 2. Subacute hematoma in right temporo-parietal and right subinsular white matter. ; No abnormal enhancement. -Benign hematoma. 3. Multifocal small diffusion restriction in right frontal deep and subcortical white matter. ; Multifocal acute small infarcts. 4. Diffuse intraventricular hemorrhage. 5. Multifocal cortical subarachnoid hemorrhage. 6. subarachnoid hemorrhage in…
363	363	0	Subacute intracerebral hemorrhage in corpus callosum and septum pellucidum Diffuse subarachnoid hemorrhage intraventricular hemorrhages in lateral ventricle Old petechial hemorrhages in pons rule out) cavernous malformation Multiple small diffusion restrictions in right hippocampus and right frontal deep white matter. --multi- focal acute small infarcts Post aneurysmal coiling of anterior communi…
364	364	0	1. Diffuse both cerebral subdural hygroma. ; Worsening. 2. Focal left frontal subcortical small diffusion restriction. ; Focal acute small infarct. rule out Subcortical injury. 3. Multifocal both cerebral cortical subarachnoid hemorrhage. 4. Left frontal cortical & subcortical intracerebral hemorrhage with surrounding edema. 5. Diffuse left cerebral subdural hemorrhage. 6. No abnormal enhancement…
365	365	0	1. intracerebral hemorrhage in left basal ganglia. ; Subacute stage. 2. Focal combined with diffusion restriction of left basal ganglia just lateral to intracerebral hemorrhage. - Combined with acute or early subacute infarct. 3. Multiple old small infarcts in both cerebral deep and subcortical white matter. 4. subarachnoid hemorrhage in both parieto-occipital sulci. 5. Diffuse intraventricular h…
366	366	0	1. Subacute intracerebral hemorrhage with diffusion restriction in left striatocapsular & left thalamusc zone. - Peripheral rim- Like enhancement. ; Benign- Looking hematoma. 2. intraventricular hemorrhage in lateral ventricle. 3. Multiple old infarct in right cerebellar cortical infarct, old. 4. Focal old small infarct in right pons & left middle cerebellar peduncle. 5. Chronic both sphenoid & m…
367	367	0	Left basal ganglia subacute intracerebral hemorrhage with surrounding edema : peripheral enhancement; no addition enhancement - resolving benign hematoma Diffusion restriction in left internal capsule and left centrum semiovale : acute infarcts. magnetic resonance angiography: No gross abnormal finding. -- Multiple unidentified bright objects or small vessel disease in both cerebral subcortical w…
368	368	0	Diffuse intraventricular hemorrhage, intracerebral hemorrhage in septum pellucidum Diffuse hydrocephalus intracerebral hemorrhage in right frontal deep white matter Multiple old small infarcts in both cerebral subcortical white matter. Focal small diffusion restriction in corpus callosum, body: acute infarct Multi-focal subarachnoid hemorrhage Focal enhanced right frontal subcallosal zone : throm…
369	369	0	Massive intracerebral hemorrhage in right basal ganglia, right fronto-parietal white matter, right thalamocapsular zone and right midbrain Multiple small diffusion restrictions in corpus callosum, left cingulate gyrus, left frontal deep white matter, left parietal cortex, right paracentral lobule and right inferior frontal gyrus - multiple acute small infarct Diffusion restriction around intracer…
370	370	0	Post evacuation of right cerebellar intracerebral hemorrhage: remnant hematoma positive- resolving Diffusion restrictions in posterior pons, midbrain, tectum - acute or early subacute infarcts Focal small diffusion restriction in left parietal subcortical white matter - focal acute small infarct Focal intracerebral hemorrhage along the right parietal drain tract subarachnoid hemorrhage in cerebra…
371	371	0	right thalamusc subacute intracerebral hemorrhage with surrounding edema: resolving benign hematoma : Diffusion restriction within hematoma Multiple old small infarcts in both cerebral periventricular deep white matter. magnetic resonance angiography: No gross abnormal finding. -- Retention cyst in left sphenoid sinus
372	372	0	1. Subacute hematoma in left basal ganglia and left fronto-temporo-parietal lobe. ; Benign- Looking. ; Diffuse surrounding edema. 2. Focal signal intensity in left internal capsule (posterior limb), left cerebral peduncle and left anterior pons. ;Wallerian degeneration 3. Diffusion restrictions in perihematoma area in left basal ganglia / fronto-temporo-parietal lobe. ; Combined with acute or sub…
373	373	0	1. Multiple intracerebral hemorrhage in right cerebellar hemisphere, posterior pons and left posterior midbrain corpus callosum (body), right basal ganglia, right temporal uncus. rule out) diffuse axonal injury 2. Left striatocapsular intracerebral hemorrhage with surrounding edema. 3. intraventricular hemorrhage in both lateral ventricle. 4. Diffusion restriction in left midbrain, left intracaps…
374	374	0	status post Post aneurysmal clipping of left posterior communicating artery. Diffusion restrictions in left frontal subcortical white matter, both cingulate gyrus (anterior body), right superior frontal gyrus, corpus callosum (splenium), both cingulate isthmus and left medial thalamus. - Multifocal acute small infarcts. Multiple old small infarcts in both cerebral subcortical white matter. intrav…
375	375	0	1. Aneurysm at the anterior communicating artery. ; Anterior and inferior direction. 2. Mild spasm of both proximal middle cerebral arteries, suggestibly 3. Aneurysm at the right internal carotid artery, suggestibly origin at the right anterior choroidal artery. 4. Diffuse subarachnoid hemorrhage. 5. intraventricular hemorrhage in lateral ventricle. 6. Diffuse mild hydrocephalus. 7. Suspiciously …
376	376	0	1. Right striatocapsular and right thalamusc intracerebral hemorrhage. ; Subacute. ; No abnormal enhancement. - Suggestively benign hematoma. 2. Diffusion restriction around hematoma in right fronto-parietal white matter. - Combined with acute or early subacute infarct. 3. Small diffusion restriction in corpus callosum (splenium). ; Acute or early subacute infarct. 4. Focal diffusion restriction …
377	377	0	Post GDC coiling of aneurysm at the right anterior cerebral artery bifurcation and left posterior communicating artery Diffusion restriction in left insular gyrus, both parahippocampal gyrus, cingulate isthmus, left frontal, both parietal cortex and left frontoparietal deep white matter. : multiple acute infarcts. Pontine intracerebral hemorrhage Diffuse subarachnoid hemorrhage Diffuse mild hydro…
378	378	0	1. Right anterior temporal extradural hemorrhage. 2. Diffuse both fronto-temporal subdural hygroma. 3. Chronic both maxillary sinusitis. 4. Multiple petechial hemorrhage in right frontal and right temporal subcortical white matter. ; Multiple subcortical injuries. 5. Multifocal small diffusion restrictions in right temporal white matter. ; Corresponding to hemorrhage. ; Injury. rule out) Microinf…
379	379	0	post aneurysmal clipping of right posterior communicating artery aneurysm Small diffusion restriction in posterior limb of right internal capsule : acute small infarct Diffuse intraventricular hemorrhage Diffuse subarachnoid hemorrhage. hydrocephalus in lateral and third ventricle Old lacunar infarct in left basal ganglia Stenosis of left proximal subclavian artery
380	380	0	1. Right striatocapsular, right temporal intracerebral hemorrhage. ; Diffuse hydrocephalus, intraventricular hemorrhage. Midline shifting positive 2. Diffusion restriction in right frontal lobe, corpus callosum, right basal ganglia, right parahippocampal gyrus, right parietal occipital cortex, both cingulate gyrus, both frontal deep white matter and multifocal both fronto-parietal cortex. ; Multi…
381	381	0	1. Subacute intracerebral hemorrhage in right striatocapsular zone and right corona radiata. - No abnormal enhancement. -Benign hematoma. 2. Focal diffusion restriction in right corona radiata. ; Acute infarct. 3. Old lacunar infarcts in both basal ganglias. 4. Chronic left otomastoiditis. 5. magnetic resonance angiography; Unremarkable.
382	382	0	Subacute left striatocapsular intracerebral hemorrhage with surrounding edema. - No enhancement. -Benign hematoma. ; Diffusion restriction in perihematoma area. - Suggestive of combined acute or early subacute infarct. magnetic resonance angiography; Focal signal loss of left proximal subclavian artery. rule out) Vaso-occlusion.
383	383	0	Pontine intracerebral hemorrhage. ; Subacute, non-enhanced. ; Benign looking. Multiple old lacunar infarcts in both basal ganglias. Small diffusion restriction in right upper pons. ; Adjacent right pontine intracerebral hemorrhage. - Combined with acute or subacute infarct. magnetic resonance angiography; Unremarkable.
384	384	0	1. intracerebral hemorrhage in right basal ganglia and right fronto-parietal lobe. ; Peripheral dark signal rim, peripheral enhancement positive. - Resolving benign hematoma. 2. Focal small nodular high signal intensity of left superior cerebellar hemisphere on diffusion-weighted image but not definite on apparent diffusion coefficient map image at the corresponding area. - Subacute infarct. 3. D…
385	385	0	status post Post aneurysmal clipping of right middle cerebral artery bifurcation. 1. Focal diffusion restriction in right basal ganglia and right corona radiata. ; Acute focal small infarct. 2. Diffuse scanty both cerebral subarachnoid hemorrhage. 3. Scanty intraventricular hemorrhage in both lateral ventricles. 4. Both frontal subdural fluid collection. ; Post operation change. 5. Focal partial …
386	386	0	status post Post GDC coiling of left posterior communicating artery. 1. Focal high signal intensity of left precentral gyrus on diffusion-weighted image. - Not definite signal change on apparent diffusion coefficient map image at the corresponding area. rule out) Focal acute infarct. 2. Multiple subarachnoid hemorrhage. 3. intraventricular hemorrhage in lateral, fourth ventricle. 4. magnetic reso…
387	387	0	1. Diffusion restriction in right temporo-parietal, right occipital lobe, right thalamus and right basal ganglia. ; Acute infarcts in right middle cerebral artery territory, right posterior cerebral artery territory and right thalamusc perforating zone. 2. Focal small diffusion restriction in left inferior cerebellar hemisphere. ; Focal acute infarct. 3. intracerebral hemorrhage in right temporo-…
388	388	0	1. Diffuse hydrocephalus. 2. Multiple old infarct in both cerebral deep white matter. rule out) Transependymal edema 3. Multiple small diffusion restrictions in right hippocampus, left subinsular white matter, right upper pons, right midbrain(tectum), cerebellar vermis, corpus callosum, right insular gyrus, right internal capsule, left medial temporo-occipital gyrus, cingulate gyrus, left temporo…
389	389	0	Right temporo-parietal intracerebral hemorrhage. ; Subacute stage. ; Multiple singnal void anterior to hematoma. - Suggestive underlying vascular malformation. Multifocal subarachnoid hemorrhage in left occipital cortical sulci. Minimal intraventricular hemorrhages in lateral ventricles. Focal diffusion restrictions in perihematoma. ; Combined acute infarct. Chronic pansinusitis. magnetic resonan…
390	390	0	Both frontal craniectomy state. Cystic encephalomalacia in both frontal lobes. Left thalamusc intracerebral hemorrhage: resolving subacute hematoma intraventricular hemorrhage in lateral ventricle. Expansile cystic lesion with bony destruction in frontal sinus : even thickened peripheral enhanced cyst wall - mucocele, extended to left orbit Diffusion restriction surrounding hematoma - combined ac…
391	391	0	Post removal of left temporo-parietal and occipital subcortical subacute intracerebral hemorrhage: resolving remnant hematoma pneumocephalus: decreased Left temporo-both parietal cortical subarachnoid hemorrhage: decreased Left temporo-parietal , right parietal subdural hemorrhage: scanty Focal diffusion restriction in left temporo-parietal deep white matter: medial to left temporo-parietal and o…
392	392	0	Diffusion restriction in left frontal deep white matter, corpus callosum and left cingulate gyrus. - acute infarct Left temporo-occipital periventricular subacute intracerebral hemorrhage - resolving Diffuse intraventricular hemorrhages: decreased Chronic left otomastoiditis Multiple old small infarcts in both cerebral periventricular deep white matter. rule out) diffuse cortical subarachnoid hem…
393	393	0	right frontal intracerebral hemorrhage subarachnoid hemorrhage in anterior interhemispheric fissure, pericallosal sulcus, right ambient and both sylvian cisterns Left sphenoid sinusitis intraventricular hemorrhages in lateral and fourth ventricles Diffusion restriction in frontal hematoma and perihematoma areas, suspiciously combined ischemia or infarct magnetic resonance angiography: No gross ab…
394	394	0	1. Focal small diffusion restriction in right posterior cerebellar hemisphere. ; Focal acute small infarct. 2. Diffuse both cerebral subdural hygroma. 3. Multifocal subdural hemorrhage. 4. Diffuse both cerebral cortical subarachnoid hemorrhage. 5. Subacute intracerebral hemorrhage in right temporal and left parietal lobe. 6. intraventricular hemorrhage in both lateral and fourth ventricles. 7. ma…
395	395	0	1. intracerebral hemorrhage in right basal ganglia, internal capsule, right thalamus and right corona radiata. -Post hematoma evacuation state, remnant intracerebral hemorrhage positive. 2. Multiple diffusion restrictions in right fronto-temporo-parietal cortex and right fronto-parietal white matter, right basal ganglia, right internal capsule and right corona radiata.: acute or early subacute in…
396	396	0	Occipital craniectomy intraventricular hemorrhages in all ventricles: decreased after external ventricular drainage intracerebral hemorrhage in upper posterior pons and both cerebellar dentate nucleus. - diffuse surrounding edema in pons. midbrain and both cerebellar hemispheres - decreased (post operation removal state) Diffuse hydrocephalus: improving Prominent enhanced leptomeningeal vessels -…
397	397	0	Subacute hematoma in right basal ganglia with surrounding edema : no enhanced portion - benign hematoma Multiple old petechial hemorrhages in both basal ganglia and left thalamus. Focal small diffusion restriction in right upper basal ganglia adjacent hematoma - focal acute small infarct Multiple old small infarcts in both cerebral deep white matter. Suspiciously small aneurysm at the basilar art…
398	398	0	Left fronto-temporo-parietal craniectomy Post removal of left basal ganglia and left frontal white matter subacute intracerebral hemorrhage - mild resolving - hematoma enhancement negative: benign looking hematoma Diffusion restriction surrounding hematoma - combined with acute or early subacute infarct in periphery of hematoma Left parietal cortical subarachnoid hemorrhage Focal stenosis of righ…
399	399	0	status post post GDC coiling of left internal carotid artery aneurysm. 1. Diffuse mild hydrocephalus, diffuse intraventricular hemorrhage. 2. Small diffusion restriction in cerebellar vermis. ; Focal acute small infarct. 3. magnetic resonance angiography; rule out) stenosis of both proximal vertebral arteries (V1).
400	400	0	Multiple intracerebral hemorrhages in right inferior frontal, left medial temporal, right parietal subcortical or corticomedullary junctions, pons, left midbrain and right basal ganglia : suggestively diffuse axonal injury subarachnoid hemorrhage in left perimesencephalic cistern . Diffuse parieto-occipital cortical subarachnoid hemorrhage Venous malformation of right frontal subcortical white ma…
401	401	0	1. Subacute hematoma in left parietal lobe. - Resolving process, benign looking. 2. Multiple old hemorrhages in pons, left thalamus. - chronic microbleed or chronic hypertensive encephalopathy. 3. Focal old lacunar infarct in right thalamus. 4. Multiple old petechial hemorrhages in pons, both cerebellar hemispheres, midbrain and both cerebral deep gray matter. ; microbleeds or chronic hypertensiv…
402	402	0	Post GDC coiling of left vertebral artery aneurysm. No evidence of aneurysmal recanalization. Focal stenosis of left distal vertebral artery (V4). Late subacute infarct in both cingulate gyrus (posterior body) and left parietal cortex. Old hemorrhage in right frontal white matter a long the drain tract. Multiple unidentified bright object or small vessel disease in both cerebral subcortical white…
403	403	0	1. No diffusion restriction. 2. Subacute intracerebral hemorrhage in left thalamus with surrounding edema. -Benign looking. 3. Focal small nodular enhancement of cyst left thalamusc intracerebral hemorrhage. ; Suggestive of combined with subacute infarct. 4. Old hemorrhage in right upper pons. 5. Multiple old small infarcts in both cerebral deep white matter. 6. Old hemorrhagic lacunar infarct in…
404	404	0	right thalamocapsular intracerebral hemorrhage: subacute stage Focal small subacute infarcts in right parietal subcortical white matter No diffusion restriction Multiple old lacunar infarcts in both basal ganglias. Multiple old small infarcts in both cerebral periventricular deep white matter. Multiple old petechial hemorrhages in pons, both cerebral and cerebellar subcortical white matter. rule …
405	405	0	1. Cystic encephalomalacia with old hemorrhage in right middle cerebral artery territory. 2. Diffuse hydrocephalus. 3. Encephalomalacia along the left frontal drain tract. 4. ventriculoperitoneal shunt state. 5. Right middle cerebral artery aneurysmal clipping state with metallic artifact. 6. No diffusion restriction. 7. magnetic resonance angiography; Diffuse vaso-occlusive of both middle cerebr…
406	406	0	1. Right frontal cortical & subcortical hemorrhage with surrounding edema. ; Counter coup. 2. Left parietal scalp hematoma. 3. Chronic pansinusitis. 4. Multiple contusional hemorrhages in right temporal cortex. 5. Focal right frontal dural thickening with enhancement. ; Reactive dural enhancement. 5. Scanty right frontal subdural hemorrhage. 6. magnetic resonance angiography; Unremarkable.
407	407	0	Diffuse left cerebral subdural hemorrhage right fronto-temporal subdural hemorrhage No diffusion restriction Multiple old small infarcts in both cerebral periventricular deep white matter. magnetic resonance angiography: No gross abnormal finding.
408	408	0	1. Early subacute intracerebral hemorrhage in right striatal zone. ; No abnormal enhancement. -Benign hematoma. 2. No diffusion restriction. 3. magnetic resonance angiography; Unremarkable.
409	409	0	1. Subacute hematoma in left thalamus capsular zone with surrounding edema. ; Peripheral rim- Like enhancement. - Resolving benign hematoma. 2. Multiple old hemorrhage in both cerebellar dentate nucleus, left midbrain, both thalamus, basal ganglia, left frontal subcortical white matter. - Chronic hypertensive encephalopathy. 3. Minimal remnant intraventricular hemorrhage in both lateral ventricle…
410	410	0	1. Early subacute intracerebral hemorrhage in left thalamus. ; Benign hematoma with surrounding edema. 2. No diffusion restriction. 3. Multiple old small infarcts in both cerebral deep white matter. 4. Multiple old lacunar infarcts in both basal ganglias. 5. intraventricular hemorrhages in both lateral ventricle. 6. Chronic right otomastoiditis. 7. magnetic resonance angiography; Unremarkable.
411	411	0	1. Resolving subacute hematoma in right thalamus. -Benign. 2. Resolving right frontal subcortical intracerebral hemorrhage -Benign. 3. Multiple cortical and cisternal subarachnoid hemorrhage. 4. intraventricular hemorrhage with hydrocephalus. 5. Chronic pansinusitis. 6. Chronic both otomastoiditis. 7. No diffusion restriction except intracerebral hemorrhages. 8. Old lacunar infarct in left basal …
412	412	0	1. Subacute left cerebellar intracerebral hemorrhage. ; Peripheral enhancement, complete peripheral hemosiderin rim. - Benign resolving hematoma. Linear enhanced vascular structure medial to left cerebellar intracerebral hemorrhage. rule out Combined venous angioma. 2. Chronic left maxillary sinusitis. rule out Fungal infection. 3. Left fronto-temporal subdural hemorrhage. 4. Posterior subfalcine…
413	413	0	1. Right thalamusc intracerebral hemorrhage surrounding edema. ; No abnormal enhancement. -Benign subacute intracerebral hemorrhage. 2. intraventricular hemorrhage in lateral ventricle. 3. No diffusion restriction. 4. Multiple old petechial hemorrhage in both cerebral subcortical white matter. rule out) Amyloid angiopathy. 5. Multifocal old hemorrhages in right temporo-parietal cortex. 6. Subacut…
414	414	0	Multiple cerebral cortical subarachnoid hemorrhage Multiple subarachnoid hemorrhages in perimesencephalic, basal, Sylvian,prepontine, left cerebellopontine angle cisterns and interhemispheric fissure No diffusion restriction magnetic resonance angiography: No gross abnormal finding.
415	415	0	Left subtentorial, cerebral subfalcine hematoma, diffuse left cerebral subdural hemorrhage. Multiple unidentified bright object or small vessel disease in both cerebral deep and subcortical white matter. No diffusion restriction. Multiple old small infarcts in both cerebral deep white matter. No abnormal enhancement. magnetic resonance angiography; Tortuous left common carotid artery, both intern…
416	416	0	status post left fronto-parietal craniectomy Left frontal extradural hemorrhage or subdural hemorrhage at craniectomy site - decreased Diffuse brain swelling - resolving Multiple left frontal cortical and subcortical intracerebral hemorrhages and edema - partial removal of left frontal hematoma - resolving Mild midline shifting positive Herniated brain parenchyma through left frontal craniectomy …
417	417	0	1. Subacute intracerebral hemorrhage in right cerebellar dentate nucleus. -Peripheral enhancement. - Resolving benign hematoma. 2. Chronic right sphenoid sinusitis. 3. Multiple old infarct in both cerebral deep white matter. 4. Minimal remnant intraventricular hemorrhages in both lateral ventricles, occipital horn. 5. Hepatic encephalopathy. rule out) Prolonged total parenteral nutrition. 6. magn…
418	418	0	1. Diffuse right cerebral subdural hemorrhage. 2. subdural hemorrhage along the posterior cerebral falx. 3. Focal subarachnoid hemorrhage in right parietal cortical sulci. 4. No diffusion restriction. magnetic resonance angiography; unremarkable.
419	419	0	right thalamusc intracerebral hemorrhage Multiple old lacunar infarcts in right basal ganglia No diffusion restriction intraventricular hemorrhages in fourth, third and lateral ventricles Multiple ischemia or infarcts in both cerebral periventricular deep white matter. Multiple stenosis of both cavernous internal carotid arteries, proximal middle cerebral arteries (M1), left vertebral artery and …
420	420	0	1. Subacute intracerebral hemorrhage in right thalamus. ; No abnormal enhancement. - Benign- Looking hematoma. 2. No diffusion restriction. 3. Multiple old small infarcts in both cerebral deep white matter. 4. Chronic right otomastoiditis. 5. Chronic both maxillary sinusitis. 6. intraventricular hemorrhages in both lateral ventricle. 7. Multiple chronic microbleeds in both cerebral deep gray matt…
421	421	0	1. Subacute intracerebral hemorrhage in left frontal subcortical region. ; Peripheral even thickened rim- Like enhancement, focal enhanced intramural nodule positive, surrounding edema. - suspiciously tumor bleeding. 2. magnetic resonance angiography; Unremarkable. recommendation; follow-up Brain digital subtraction angiography magnetic resonance image with enhancement study.
422	422	0	Diffuse left cerebral atrophy with multiple old hemorrhage of left temporo-occipital and left parietal lobes. Old infarct in left cerebral deep white matter multiple venous malformations of left frontal, parietal white matter and left cerebellar hemisphere. right thalamusc intracerebral hemorrhage- resolving: benign subacute intraventricular hemorrhages in lateral, fourth and third ventricle: dec…
423	423	0	Subacute pontine intracerebral hemorrhage : peripheral rim enhancement or resolving hematoma : benign hematoma : No abnormal enhancement : diffusion restriction within hematoma : Mild intracerebral hemorrhage extension into midbrain Both mastoiditis magnetic resonance angiography: No gross abnormal finding.
424	424	0	1. Both frontal cortical subcortical hemorrhage. ; Counter coup. 2. Multifocal cortical subarachnoid hemorrhage. 3. Parietal basal ganglia high signal intensity on T1-weighted image. ; Suggestive of hepatic encephalopathy. 4. Multiple old small infarcts in both cerebral deep white matter. 5. Focal old petechial hemorrhage in pons. 6. Diffuse scanty both cerebral subdural hemorrhage. 7. Posterior …
425	425	0	Left temporo-parietal subcortical intracerebral hemorrhage : early subacute : No enhancement No diffusion restriction Multiple old small infarcts in right cerebral deep white matter. Multiple old petechial hemorrhages in both cerebral subcortical white matter rule out) amyloid angiopathy magnetic resonance angiography: mild stenosis of left posterior cerebral artery (P3) Dolichoectasia of vertebr…
426	426	0	1. intraventricular hemorrhage in lateral ventricle. 2. Old lacunar infarcts in both basal ganglias and thalamus. 3. Multifocal old small infarcts in both cerebral deep white matter. 4. Old petechial hemorrhage in left thalamus. 5. magnetic resonance angiography; Unremarkable.
427	427	0	Diffuse right cerebral subdural hemorrhage Midline shifting Multiple old small infarcts in both cerebral periventricular deep white matter. No diffusion restriction Cerebral subfalcine hematoma Small pituitary cyst: about 3 mm rule out) microadenoma Steno-occlusive disease of right distal vertebral artery and right proximal middle cerebral artery.
428	428	0	1. Left temporo-occipital subacute intracerebral hemorrhage. 2. No abnormal enhancement. ; Prefer to benign hematoma. 3. intraventricular hemorrhage in both lateral ventricles. 4. No diffusion restriction. 5. Multiple old small infarcts in both cerebral deep white matter. 6. magnetic resonance angiography; Unremarkable.
429	429	0	Right fronto-parietal skull fracture Post removal of right fronto-parietal extradural hemorrhage: focal remnant right frontal extradural hemorrhage- decreased Scanty right fronto-parietal subdural hemorrhage- decreased No diffusion restriction magnetic resonance angiography: No gross abnormal finding.
430	430	0	Diffuse both cerebral subdural hemorrhage On T2-weighted image and fluid attenuated inversion recovery, multiple dot-like high signal intensities of both cerebral subcortical and periventricular deep white matter. - Multiple unidentified bright objects or small vessel disease No diffusion restriction magnetic resonance angiography: No gross abnormal finding.
431	431	0	1. Subacute left thalamusc intracerebral hemorrhage. ; No abnormal enhancement, peripheral edema. -Prefer to benign. 2. No diffusion restriction. 3. Focal subacute hematoma in right basal ganglia. 4. Multiple old small infarcts in both basal ganglias and both fronto-parietal deep white matter. 5. Multiple old lacunar infarcts in left upper pons. - Arachnoid cyst left middle cranial fossa. 6. magn…
432	432	0	1. Aneurysmal clip in left parasellar area & left sylvian cistern. 2. Cystic encephalomalacia with old hemorrhage in left fronto-temporal opercular portion. 3. Superficial hemosiderosis of left fronto-parietal & temporal cortical sulci. 4. Porencephalic change of left lateral ventricle(frontal & temporal horn). 5. Diffuse hydrocephalus. : mild improving 6. Aneurysmal clip in right sylvian cistern…
433	433	0	right cerebellar intracerebral hemorrhage Small old intracerebral hemorrhage in right cerebellar hemisphere : central high peripheral low signal intensity rim on T2-weighted image - suggestive of cavernous malformation Obliteration of fourth ventricle Diffuse hydrocephalus Multiple lacunar infarcts in both basal ganglias and thalamus. Multiple old small infarcts in both cerebral periventricular d…
434	434	0	Left thalamusc intracerebral hemorrhage: subacute intraventricular hemorrhages in lateral ventricle No diffusion restriction Multiple old lacunar infarcts in both basal ganglias. Multiple old small infarcts in both cerebral periventricular deep white matter. No abnormal enhancement magnetic resonance angiography; No gross abnormal finding.
435	435	0	Subacute pontine and midbrain intracerebral hemorrhage with edemas of surrounding structures and thalamus. : peripheral enhanement, hemosiderin rim. : benign looking resolving hematoma No diffusion restriction Multiple old small infarcts in both cerebral periventricular deep white matter. Hydrocephalus in lateral and third ventricles.
436	436	0	right striatocapsular intracerebral hemorrhage : No abnormal enhancement : benign looking subacute intracerebral hemorrhage No diffusion restriction Multiple old small infarcts in both cerebral subcortical white matter Infundibular dilatation rather than aneurysm at left posterior communicating artery origin
437	437	0	Subacute right basal ganglia intracerebral hemorrhage : peripheral hemosiderine rim, no enhancement, surrounding edema - benign hematoma Focal linear enhanced structure of left centrum semiovale - venous malformation magnetic resonance angiography: No gross abnormal finding.
438	438	0	Diffuse hydrocephalus: No significant interval change since the last examination. Diffuse intraventricular hemorrhage right frontal intracerebral hemorrhage with peripheral edema: partial removal with remnant hematoma No diffusion restriction No abnormal enhancement Post removal of diffuse right cerebral subdural hemorrhage: remnant hematoma Diffuse reactive right cerebral dural enhancement Multi…
439	439	0	intracerebral hemorrhage of left basal ganglia intracerebral hemorrhage and left internal capsule with peripheral enhancement, T2 dark rim : benign late subacute stage. : resolving with increased surrounding edema Retention cyst in right maxillary sinus
440	440	0	1. Subacute intracerebral hemorrhage in right striatocapsular zone and right corona radiata with diffusion restriction. -Peripheral complete hemosiderin rim. - Resolving subacute hematoma. 2. Focal old petechial hemorrhage in left thalamus. 3. intraventricular hemorrhages in lateral ventricle. 4. Multiple old small infarcts in both cerebral deep white matter. 5. Focal subacute intracerebral hemor…
441	441	0	Left basal ganglia subacute intracerebral hemorrhage with surrounding edema No diffusion restriction except region of hematoma No abnormal enhancement Focal old lacunar infarct in right basal ganglia Old hemorrhage in right basal ganglia Focal old petechial hemorrhage in right thalamus Left frontal and both maxillary sinusitis magnetic resonance angiography: No gross abnormal finding.
442	442	0	Diffuse left cerebral subdural hemorrhage. Left subtentorial subdural hemorrhage Diffuse brain atrophy Multiple old small infarcts in both cerebral periventricular deep white matter. Focal old lacunar infarct in right basal ganglia Focal old smal infarct in right cerebellar hemisphere Left fronto-parietal superficial hemosiderosis Multiple petechial hemorrhages in both parietal deep white matter,…
443	443	0	1. Right basal ganglia intracerebral hemorrhage. ; Subacute. ; Resolving hematoma, benign. 2. No diffusion restriction. 3. Empty sella. 4. magnetic resonance angiography; Unremarkable.
444	444	0	Post removal of Left parietal subcortical intracerebral hemorrhage : minimal remnant intracerebral hemorrhage Multiple signal voids posterior and superior to remnant hematoma - rule out) arteriovenous malformation intraventricular hemorrhages in fourth and both lateral ventricles. Mild midline shifting positive Linear arrayed multiple small nodular high signal intensities in right frontal deep wh…
445	445	0	1. Subacute hematoma in left basal ganglia. ; Peripheral rim- Like enhancement. -Benign hematoma. 2. Multiple unidentified bright object or small vessel disease in both cerebral deep white matter. 3. magnetic resonance angiography; Diffuse luminal narrowing middle cerebral artery. ; Compression by large hematoma.
446	446	0	1. Early subacute intracerebral hemorrhage in left thalamus. ; Complete hemosiderin rim, peripheral enhancement positive. -Benign resolving hematoma. 2. Multiple superficial hemosiderosis. 3. Cystic encephalomalacia in both frontal lobe. 4. Both parietal cortical subarachnoid hemorrhage. 5. magnetic resonance angiography; Focal stenosis of left vertebral artery (distal V2).
447	447	0	Multiple petechial hemorrhages in both cerebral subcortical white matter or corticomedullaryy junction. - Multiple subcortical injury. rule out) Diffuse axonal injury. Multiple contusion hemorrhage in right temporal and left frontal lobe (counter coup). Focal hemorrhage in left superior cerebellar peduncle. Diffuse cerebral cortical subarachnoid hemorrhage. Left frontal and parietal subdural hygr…
448	448	0	Diffuse right cerebral subdural hemorrhage. Midline shifting to left side. Hepatic encephalopathy. No diffusion restriction. magnetic resonance angiography; Focal steno-occlusive disease of right middle cerebral artery (M2). Medial displacement of right middle cerebral artery and left lateral displacement of both middle cerebral artery due to right cerebral subdural hemorrhage.
449	449	0	1. Subacute intracerebral hemorrhage in right parietal subcortical white matter. ; Peripheral enhancement positive - Resolving hematoma. 2. Multiple old petechial hemorrhages in pons, right midbrain, both thalamus and right temporal and both parietal subcortical white matter. - Chronic microbleeds or chronic hypertensive encephalopathy. 3. intraventricular hemorrhage in both lateral ventricle. 4.…
450	450	0	status post left fronto-temporo-parietal craniectomy right temporo-parietal skull fracture Multiple hematomas in left frontotemporal lobes: mild resolving Diffuse peri-hematoma edema in left fronto-temporo-parietal lobes Diffuse left cerebral subdural hemorrhage; post removal Scanty multiple both cerebral and subfalcine subdural hemorrhage intraventricular hemorrhages in lateral ventricles, both …
451	451	0	1. Left parieto-occipital and temporal intracerebral hemorrhage. ; Subacute. ; No abnormal enhancement. 2. No diffusion restriction. 3. Minimal intraventricular hemorrhage in lateral ventricle. 4. magnetic resonance angiography; Unremarkable.
452	452	0	1. Left striatocapsular and left temporo-parietal white matter intracerebral hemorrhage. ; Post hematoma evacuation state, remnant hematoma positive 2. Both frontal subdural hygroma. 3. Left fronto-temporo-parietal subdural hemorrhage. 4. intraventricular hemorrhage in lateral ventricle. ; Mild midline shifting. 5. Old petechial hemorrhage in left basal ganglia and left thalamus. 6. Ischemia glio…
453	453	0	Early subacute intracerebral hemorrhage in left cerebellar hemisphere. No diffusion restriction. Focal old small infarct in right inferior cerebellar hemisphere, left basal ganglia and left corona radiata. Diffuse both cerebral Subdural hygroma. rule out) secondary change to brain atrophy. No abnormal enhancement subarachnoid hemorrhage in left cerebellopontine angle cistern. magnetic resonance a…
454	454	0	1. No diffusion restriction. 2. Diffuse hydrocephalus. 3. intraventricular hemorrhage in lateral, third and fourth ventricle. 4. No abnormal enhancement. 5. magnetic resonance angiography; unremarkable.
455	455	0	1. Left parietal periventricular intracerebral hemorrhage. ; Subacute, peripheral rim enhancement. -Prefer to resolving benign hematoma. 2. Multiple old small infarcts in both cerebral deep white matter. 3. Minimal intraventricular hemorrhage in lateral ventricle. 4. magnetic resonance angiography; Focal stenosis of right vertebral artery ostium (V1), left posterior cerebral artery (P1, P2).
456	456	0	1. Diffuse mild hydrocephalus. 2. Multiple unidentified bright object or small vessel diseases in both frontal subcortical white matter. 3. Multifocal cortical subarachnoid hemorrhage. 4. intraventricular hemorrhages in both lateral ventricles. 5. No diffusion restriction. 6. No abnormal enhancement. 7. magnetic resonance angiography; Focal external bulging of right anterior cerebral artery (A2).…
457	457	0	1. Subacute hematoma in right thalamus with surrounding edema. 2. No abnormal enhancement, peripheral dark signal rim positive. -Benign hematoma. 3. intraventricular hemorrhage in lateral ventricle. 4. Old lacunar infarct in right basal ganglia and right corona radiata. 5. Multiple unidentified bright object or small vessel disease in both cerebral deep and subcortical white matter. 6. No diffusi…
458	458	0	1. Left frontal mass. ; Extraaxial tumor, dural broad base, dural tail sign positive, bright homogenous enhancement, 3.8 x 2.7 x 3.7 cm, peritumoral edema positive, multiple intratumoral dark signal intensity on T2-weighted image, multiple intratumoral T1 high signal intensity, focal left frontal subdural fluid collection. ; High signal intensity on T1 and T2-weighted image. 2. Diffusion restrict…
459	459	0	1.Known arteriovenous malformation in left parietal lobe. ; Post removal of left temporo-parietal intracerebral hemorrhage. 2. Remnant intracerebral hemorrhage at the surgical site. 3. Multiple signal voids or vascular tuft in left temporo-parietal subcortical white matter. ; Remnant arteriovenous malformation. 4. intracerebral hemorrhage, hydrocephalus. 5. Mild midline shifting positive 6. No di…
460	460	0	1. No diffusion restriction. 2. Multiple contusional hemorrhages in both fronto-temporal lobes. 3. Diffuse both cerebral subdural hygroma. 4. Scanty remnant both frontal subdural hemorrhage. 5. subdural hemorrhage along the cerebal falx. 6. Middle line frontal extradural hemorrhage. 7. Multifocal both cerebral cortical subarachnoid hemorrhage. 8. Diffuse pachymeningeal thickening with enhancement…
461	461	0	status post left frontal skull fracture. Scanty left frontal subdural hemorrhage. Multiple unidentified bright objects or small vessel disease in both cerebral subcortical white matter. No diffusion restriction. Polyp in right nasal cavity. Right maxillary sinusitis. magnetic resonance angiography; Unremarkable.
462	462	0	Diffuse right cerebral subdural hemorrhage. Midline shifting to left side. No diffusion restriction. Focal unidentified bright object or small vessel disease in right frontal subcortical white matter. magnetic resonance angiography; Left lateral displaced both anterior cerebral arteries. ; Due to diffuse right cerebral subdural hemorrhage.
463	463	0	1. Diffuse both frontal and right temporo-parietal subdural hygroma. 2. No diffusion restriction. 3. Chronic right maxillary sinusitis. 4. Multiple unidentified bright objects or small vessel disease in both cerebral deep white matter. 5. magnetic resonance angiography; Focal stenosis of right vertebral artery ostium. Focal left occipital cortical subarachnoid hemorrhage.
464	464	0	Diffuse both cerebral subdural hemorrhage No diffusion restriction Focal severe stenosis of right middle cerebral artery (distal M1 and proximal M2) Chronic both fronto-ethmoid and maxillary sinusitis
465	465	0	Large hematoma in right frontal lobe --peripheral rim like enhancement --benign looking subacute hematoma intraventricular hemorrhage in lateral ventricle. Left temporal cortical subarachnoid hemorrhage Right hemotympanum Midline shifting positive Diffuse brain atrophy Multiple old small infarcts in both cerebral periventricular deep white matter. No diffusion restriction except right frontal hem…
466	466	0	1. Diffuse left cerebral subdural hemorrhage. 2. Midline shifting to right side. 3. Old hemorrhagic infarct in right basal ganglia. 4. No diffusion restriction. 5. Multiple old small infarcts in both cerebral subcortical white matter. rule out) cavernous malformation in right basal ganglia. 6. Focal old petechial hemorrhage in right medial thalamus. 7. Focal left frontal cortical subarachnoid hem…
467	467	0	1. Subacute left thalamusc intracerebral hemorrhage. ; Peripheral scanty rim- Like enhancement. - Resolving process. ; Peripheral hemosiderin. - Benign- Looking hematoma. 2. Multiple old small infarcts in both cerebral deep white matter. 3. Multiple old lacunar infarcts in left basal ganglia. 4. Focal old petechial hemorrhage in central pons. 5. magnetic resonance angiography; Unremarkable.
468	468	0	Left parietal skull fracture Left parieto-occipital extradural hemorrhage left fronto-temporal subcortical hematomas Hemorrhages in left mastoid air cells No diffusion restriction Focal left frontal cortical subarachnoid hemorrhage Focal anterior subfalcine hematoma or subdural hemorrhage magnetic resonance angiography: No gross abnormal finding.
469	469	0	1. Right parieto-occipital subcortical intracerebral hemorrhage. ; Subacute. ; No abnormal enhancement, peripheral dark signal rim on T1-weighted image and gradient echo image. - Benign hematoma. ; Engorged leptomeningeal vessel peripheral to right parieto-occipital intracerebral hemorrhage. rule out) Cortical vein thrombosis. 2. Left frontal extraaxial tumor. ; About 2.2 cm diameter, dural broad…
470	470	0	Diffuse subarachnoid hemorrhage Diffuse hydrocephalus in lateral and third ventricles intraventricular hemorrhage in all ventricles No diffusion restriction Signal loss of both distal common carotid artery and proximal internal carotid arteries due to metalic artifact of stent. Diffuse vaso-occlusion of left vertebral artery.
471	471	0	intracerebral hemorrhage in corpus callosum, cingulate gyrus - peripheral rim like enhancement positive - benign hematoma Occlusive disease of both anterior cerebral arteries and right proximal middle cerebral artery - suggestive of Moyamoya disease prominent right cerebral leptomeningeal vessels - collateral Parenchymal collateral of right middle cerebral artery territory from right posterior ce…
472	472	0	1. Right frontal subcortical intracerebral hemorrhage with surrounding edema. ; Subacute, benign form, no enhancement. 2. No diffusion restriction. 3. Scanty right fronto-temporal subdural hemorrhage. 4. Multiple old small infarcts in both cerebral deep white matter. 5. Small cystic anterior pituitary gland(about 3 mm). rule out) Microadenoma. 6. Diffuse thickened right pachymeninges with enhance…
473	473	0	status post left fronto-temporo-parietal craniectomy Post removal of left striatocapsular and left thalamusc intracerebral hemorrhage : remnant hematoma with peripheral enhancement positive, complete peripheral hemosiderin rim positive. : resolving benign hematoma. Left fronto-temporo-parietal scalp hematoma: decreased Re-expansion hydrocephalus All intraventricular hemorrhages: decreased Multipl…
474	474	0	Diffuse left cerebral subdural hemorrhage Midline shifting negative No diffusion restriction magnetic resonance angiography: No gross abnormal finding.
475	475	0	Diffuse right cerebral subdural hemorrhage Multiple old small infarcts in both cerebral periventricular deep white matter. No diffusion restriction Focal stenosis of right vertebral artery ostium
476	476	0	status post Post aneurysmal clipping of right middle cerebral artery bifurcation. Post GDC coiling of left internal carotid artery bifurcation. 1. No diffusion restriction. 2. Diffuse left cerebral subdural hemorrhage. ; No midline shifting. 3. magnetic resonance angiography; Focal severe stenosis of left proximal cervical internal carotid artery. 4. Intravascular signal loss of right proximal mi…
477	477	0	1. Pontine intracerebral hemorrhage. ; Subacute stage. ; No abnormal enhancement. -Benign hematoma. 2. Partial obliteration of fourth ventricle. 3. Diffuse mild hydrocephalus of lateral third ventricle. 4. intracerebral hemorrhage extension of midbrain. 5. Multiple old lacunar infarcts in right thalamus and both basal ganglias. 6. Multiple old small infarcts in both cerebral deep and subcortical …
478	478	0	1. Subacute intracerebral hemorrhage in left thalamus. ; No enhancement of hematoma, peripheral dark signal rim or hemosiderin rim. - Benign hematoma. 2. Minimal intraventricular hemorrhage in left lateral ventricle. 3. Chronic both otomastoiditis. 4. Chronic right maxillary sinusitis. 4. magnetic resonance angiography; Unremarkable.
479	479	0	1. diffuse right cerebral subdural hemorrhage. 2. No diffusion restriction. 3. Diffuse brain atrophy. 4. Multiple old lacunar infarcts in both basal ganglias and thalamus. 5. Focal encephalomalacia in left parietal lobe. 6. Focal old small infarct in right upper pons. 7. Diffuse even thickened enhanced dura of right cerebral hemisphere. - Reactive dural enhancement. 8. magnetic resonance angiogra…
480	480	0	1. Diffuse left cerebral subdural hemorrhage. 2. No diffusion restriction. 3. Multiple old lacunar infarcts in both basal ganglias. 4. Multiple old small infarcts in both frontal deep and subcortical white matter. 5. Multiple old small infarcts in right fronto-parietal subcortical white matter. 6. Focal left transtentorial herniation. 7. Diffuse left cerebral pachymeningeal thickening within enha…
481	481	0	1. Multiple intracerebral hemorrhages in both cerebral corticomedullaryy junction, basal ganglias and thalamus. - suggestively diffuse axonal injury. rule out) Amyloid angiopathy. 2. Diffuse scanty right cerebral subdural hemorrhage. 3. Diffuse both cerebral pachymeningeal thickening with enhancement. - Reactive dural enhancement. 4. magnetic resonance angiography; Unremarkable.
482	482	0	status post right fronto-temporo-parietal craniectomy Post removal of right cerebral subdural hemorrhage Diastatic fracture of left lambdoidal suture Post left craniectomy and removal of diffuse left cerebral subdural hemorrhage. Subacute infarct: non-progressive in right parieto-occipital lobes - right posterior cerebral artery territory infarct / hemorrhagic transformation positive intraventric…
483	483	0	Left thalamusc intracerebral hemorrhage : No enhancement : benign hematoma No diffusion restriction Multiple old small infarcts in both cerebral periventricular deep white matter. Extraaxial tumor : broade dural based tumor in left middle cranial fossa, well defined, 16 x 9 mm (transverse x height), peripheral enhanced, central calcification on computed tomography image - calcified meningioma Foc…
484	484	0	1. Right cerebellar intracerebral hemorrhage. ; Subacute hematoma. ; No intra-hematoma enhancement. Focal extradural hemorrhage adjacent right cerebellar surgical site. ; Focal reactive dural enhancement positive. Obliteration of fourth ventricle. ; Associated with mild hydrocephalus of lateral & third ventricle. 2. No diffusion restriction. 3. Old lacunar infarct in right basal ganglia. Scanty s…
485	485	0	1. Hematoma in right posterior cerebellar hemisphere. - resolved 2. Diffuse both frontal & right temporal subdural hemorrhage. - resolved 3. Diffuse both cerebral subdural hygroma. 4. Left frontal cortical contusional hematoma. 5. No diffusion restriction. 6. chronic right maxillary sinusitis 7. magnetic resonance angiography: No gross abnormal finding.
486	486	0	1. Right striatocapsular intracerebral hemorrhage. ; Subacute, diffusion restriction positive. ; Hemosiderin rim positive, enhancement negative. - Benign early subacute hematoma. 2. subarachnoid hemorrhage in right Sylvian cistern & right parietal cortical sulci. 3. magnetic resonance angiography; Unremarkable.
487	487	0	1. Multiple contusional hematomas in both frontal and right temporal subcortical zone. 2. Scanty intraventricular hemorrhage in lateral ventricle. 3. subdural hemorrhage in left cerebellar hemisphere, subtentorial and subfalcine zone. 4. Multifocal scanty both cerebral cortical subarachnoid hemorrhage. 5. No diffusion restriction. 6. No abnormal enhancement. 7. magnetic resonance angiography; unr…
488	488	0	Diffuse left cerebral subdural hemorrhage Cerebral subfalcine and subtentorial hematomas Multiple old small and microinfarcts in both cerebral subcortical white matter. No diffusion restriction Diffuse pachymeningeal thickening - suggestive of reactive dural enhancement magnetic resonance angiography: No gross abnormal finding.
489	489	0	1. Left parietal depressed skull fracture. 2. Diffuse left cerebral subdural hygroma. 3. Multiple enhanced nodules and both cerebellar hemispheres, cerebellar vermis, both thalamus and both cerebral corticomedullaryy junctions. - Associated with surrounding edema, internal hemorrhage. - Multiple hemorrhagic metastasis. 4. Chronic both otomastoiditis. 5. Scant left parietal subdural hemorrhage. 6.…
490	490	1	1. Multiple small diffusion restrictions in right fronto-parietal and temporal cortexes and right parasagittal white matter. ; Multifocal acute small infarcts in right middle cerebral artery and right parietal posterior cerebral artery territory. - Suggestive of embolic infarct. 2. Multiple old infarct in both cerebral deep white matter. 3. Multiple old lacunar infarcts in both basal ganglias. 4.…
491	491	1	Increased signal intensity of left cingulate isthmus and left occipital gyrus on diffusion-weighted image and apparent diffusion coefficient map - subacute infarct Focal small diffusion restriction in left anterior putamen : acute infarct Old hemorrhagic infarct in right basal ganglia Focal old petechial hemorrhage in left thalamus. Perfusion defect in left posterior cerebral artery territory Del…
492	492	1	1. right frontal nodule : No mass effect, peripheral hemosiderin rim, well defined, multiple internal popcorn-like : septum with dark signal intensities and central high signal intensities -- cavernous malformation 2. focal diffusion restrictions in left corona radiata, left frontal white matter and left precentral gyrus - multiple acute infarcts 3. Multiple unidentified bright objects or small v…
493	493	1	1. Diffusion restrictions in both anterior medulla. - acute infarcts 2. Focal old lacunar infarct in right upper pons. 3. Chronic right otomastoiditis. 4. Old lacunar infarct in left thalamus and right basal ganglia. 5. Multifocal old small infarcts in both cerebral deep white matter. 6. magnetic resonance angiography; Diffuse vaso-occlusive disease of basilar artery and left distal vertebral art…
494	494	1	1. Focal small diffusion restriction in left cerebral peduncle, right frontal subcortical white matter. 2. Multiple hemorrhage in right frontal, right temporal & left parietal subcortical zone or corticomedullaryy junction. - Multiple subcortical injury. rule out Diffuse axonal injury. rule out Acute infarct in right frontal subcortical white matter & left cerebral peduncle. 3. Diffuse cerebral s…
495	495	1	1. Multiple old small infarcts in both cerebral deep and subcortical white matter. 2. Multiple small diffusion restrictions in right fronto-temporal cortex, right temporal deep white matter. ; Multifocal acute infarcts. 3. magnetic resonance angiography; Focal severe stenosis of right proximal middle cerebral artery (M1) with poststenotic dilatation. 4. Multiple stenosis of left proximal middle c…
496	496	1	1. Subcute infarct in right middle cerebral artery territory. ; Multiple hemorrhagic transformation of right fronto-temporal and right parietal cortex and right basal ganglia. ; Midline shifting 2. Focal small diffusion restriction in right parahippocampal gyrus, right cingulate gyrus (anterior posterior body) and left cingulate gyrus (posterior body). - Acute small infarcts. magnetic resonance a…
497	497	1	1. Diffuse brain atrophy. 2. Focal diffusion restriction in left frontal deep white matter. ; Focal small acute or early subacute infarct. 3. Multiple old small and microinfarcts in both cerebral deep and subcortical white matter. 4. Right microphthalmia. ; sequelae of old infection. 5. magnetic resonance angiography; Mild stenosis of left proximal cervical internal carotid artery. Steno-occlusiv…
498	498	1	Diffuse brain atrophy Ischemia or infarcts in both cerebral deep white matter Focal small diffusion restriction in left posterior cerebellar hemisphere - focal acute infarct Chronic pansinusitis Chronic left otomastoiditis magnetic resonance angiography: rule out) small aneurysm at the anterior communicating artery
499	499	1	Multifocal small diffusion restrictions in both fronto-parietal cortex, right frontal subcortical white matter, left occipital cortex and right posterior pons. ; Multifocal acute small infarcts. Focal old petechial hemorrhage in pons, both thalamus and right basal ganglia. ; Chronic microbleed or chronic hypertensive encephalopathy. Old hemorrhage lacunar infarct in left basal ganglia. Chronic ri…
500	500	1	1. Focal small diffusion restriction in right thalamus. ; Focal acute small infarct. 2. Multiple old small infarcts in both cerebral subcortical white matter. 3. magnetic resonance angiography; Focal stenosis of left vertebral artery ostium.
501	501	0	1. Diffuse brain atrophy. 2. No diffusion restriction. 3. Old infarcts in both posterior cerebellar hemispheres. 4. Multiple old infarcts in both cerebral deep white matter. 5. Old infarct in left middle cerebral artery territory. 6. Old hemorrhagic infarct in left posterior putamen. 7. Wallerian degeneration of left internal capsule & left cerebral peduncle. 8. Multiple stenosis of both vertebra…
502	502	0	Equivocal small nodular diffusion restriction in left post- central gyrus - rule out) focal acute small infarct recommendation: clinical correlation magnetic resonance angiography: No gross abnormal finding. Both ethmoid and right frontal sinusitis
503	503	0	Multiple unidentified bright objects or small vessel disease in both cerebral subcortical and periventricular deep white matter. magnetic resonance angiography: No gross abnormal finding.
504	504	0	1. No diffusion restriction. 2. Multiple old small infarcts in both cerebral deep white matter. 3. Small unilocular cyst in right sphenoid bone (lesser wing or right lateral pterygoid muscle). 4. Perineural space widening of right intraorbital optic nerve. : subarachnoid space widening rule out) optic neuritis rule out) Increased intracerebral pressure or cerebrospinal fluid pressure caused by va…
505	505	0	1. No diffusion restriction. 2. Old hemorrhage in left thalamus & left putamen. 3. Old infarct in left parietal deep white matter. 4. Old lacunar infarct & old hemorrhages in both basal ganglias. 5. Focal old lacunar infarct in right upper pons. 6. Multifocal old small infarct in right fronto-parietal deep white matter. 7. magnetic resonance angiography; Focal stenosis of right vertebral artery o…
506	506	0	1. Arachnoid cyst in right middle cranial fossa. ; No interval change. 2. Left frontal subcortical cyst: parenchymal cyst ; Obliterative change(decreased size from 10 mm to 5 mm). 3. No diffusion restriction. 4. magnetic resonance angiography; unremarkable.
507	507	0	On T2-weighted image and fluid attenuated inversion recovery, multiple dot-like high signal intensities of both cerebral subcortical white matter. - Multiple unidentified bright objects or small vessel disease Old small infarcts in both parietal deep white matter. No diffusion restriction magnetic resonance angiography: No gross abnormal finding.
508	508	0	1. Vaso-occlusion of both supraclinoid internal carotid artery. ; Multiple basal collateral or moyamoya vessels positive 2. Old hemorrhagic infarct in right basal ganglia. 3. Old infarct in right fronto-parietal deep white matter. 4. Multiple small signal voids or collateral in both proximal sylvian and suprasellar cisterns. 5. Old infarct in right temporal periventricular deep white matter. 6. N…
509	509	0	Unremarkable finding of brain parenchyma and cerebrospinal fluid space. magnetic resonance angiography: No gross abnormal finding.
510	510	0	Unremarkable finding of brain parenchyma and cerebrospinal fluid space. magnetic resonance angiography: No gross abnormal finding.
511	511	0	1. No diffusion restriction in brain parenchyma. 2. Focal expansile osteolytic lesion in left parietal calvarium. ; Low signal intensity on T1-weighted image, or high isosignal intensity on T2-weighted image, relative well-defined outer margin, confined calvarium, homogeneous enhancement, maximum 1.6 cm transverse diameter. 3. Multifocal small nodular high signal intensity of both cerebral deep w…
512	512	0	Unremarkable finding of brain parenchyma and cerebrospinal fluid space. magnetic resonance angiography: No gross abnormal finding.
513	513	0	Unremarkable finding of brain parenchyma and cerebrospinal fluid space. magnetic resonance angiography: No gross abnormal finding.
514	514	0	1. dolichoectasia of vertebrobasilar artery Vascular indentation of left seventh, eighth, left fifth cranial nerve root entry zone by left vertebral artery. 2. Unremarkable finding of brain parenchyma and cerebrospinal fluid space.
515	515	0	Unremarkable finding of brain parenchyma and cerebrospinal fluid space. magnetic resonance angiography: No gross abnormal finding.
516	516	0	Unremarkable finding of brain parenchyma and cerebrospinal fluid space. magnetic resonance angiography; Unremarkable. Chronic left ethmoid and maxillary sinusitis.
517	517	0	1. No diffusion restriction. 2. Multiple unidentified bright objects or small vessel disease in both cerebral deep and subcortical white matter. 3. Chronic right maxillary sinusitis. 4. magnetic resonance angiography; Dolichosis of vertebrobasilar artery.
518	518	0	Diffuse hydrocephalus with transependymal edema. : progressive or more aggravated ventricular dilatation Old intracerebral hemorrhage in septum pellucidum and right frontal subcallosal zone Scanty remnant chronic hematoma in lateral ventricle, dependant portion. Chronic left sphenoid sinusitis Multiple left cerebral superficial hemosiderosis Loss of posterior pituitari high signal intensity diffe…
519	519	0	Venous malformation in right temporal white matter magnetic resonance angiography: No gross abnormal finding.
520	520	0	Focal linear enhanced vascular structure of left frontal subcortical white matter. ; Venous malformation. No diffusion restriction. Focal ectatic and sclerotic change of right distal vertebral artery (V4). ; Atherosclerotic change. Aneurysm at the right middle cerebral artery bifurcation (lateral and anterior direction).
521	521	0	1. No diffusion restriction. 2. Encephalomalacia with old hemorrhage in right parahippocampal gyrus with old hemorrhage. 3. Multiple old hemorrhage in right temporal deep white matter, cerebellar vermis, right temporal subcortical white matter, corpus callosum, left midbrain & both frontal subcortical white matter. - Suspiciously diffuse axonal injury. 4. Multifocal superficial hemosiderosis of b…
522	522	0	Unremarkable finding of brain parenchyma and cerebrospinal fluid space. magnetic resonance angiography: hypoplastic right vertebral artery rule out) vaso-occlusive disease
523	523	0	Unremarkable finding of brain parenchyma and cerebrospinal fluid space. magnetic resonance angiography: No gross abnormal finding.
524	524	0	Unremarkable finding of brain parenchyma and cerebrospinal fluid space. magnetic resonance angiography: No gross abnormal finding. Retention cyst in right maxillary sinus
525	525	0	1. Diffuse brain atrophy. 2. No diffusion restriction. 3. Multiple old small infarcts in both fronto-parietal subcortical and deep white matter. 4. magnetic resonance angiography; Multiple irregular ectatic and stenotic change of both cavernous internal carotid arteries, both proximal middle cerebral arteries (M1, M2). Diffuse steno-occlusive disease of right distal vertebral artery (V4) and basi…
526	526	0	1. Multiple old small infarcts in both cerebral deep and subcortical white matter. 2. No diffusion restriction. 3. magnetic resonance angiography; Unremarkable.
527	527	0	status post Post GDC coiling of anterior communicating artery aneurysm. 1. Old infarct with old hemorrhage in left fronto-temporal lobe. 2. Diffuse mild hydrocephalus. ; Mild progressive. 3. No diffusion restriction. 4. Multifocal superficial hemosiderosis. 5. magnetic resonance angiography; Unremarkable. 6. Perfusion image; Perfusion defect of left frontal & left temporal lobe. Decreased relativ…
528	528	0	1. No diffusion restriction. 2. Multiple old small infarcts in both cerebral deep white matter. 3. magnetic resonance angiography; Unremarkable.
529	529	0	1. No diffusion restriction. 2. Focal old lacunar infarct in left upper poles and right thalamus. 3. Focal old small infarct in corpus callosum (genu). 4. Multiple unidentified bright objects or small vessel disease in both cerebral and subcortical white matter. 5. Focal old petechial hemorrhage in left basal ganglia. 6. magnetic resonance angiography; Unremarkable.
530	530	0	Focal old petechial hemorrhage in right occipital subcortical white matter No diffusion restriction magnetic resonance angiography: No gross abnormal finding.
531	531	0	1. Diffuse brain atrophy. 2. Multiple old small infarcts in both cerebral deep and subcortical white matter. 3. No diffusion restriction. 4. Cystic encephalomalacia with old hemorrhage in left frontal lobe. 5. Superficial hemosiderosis of both parieto-occipital lobe. 6. Multifocal old petechial hemorrhage in right posterior putamen, left caudate nucleus head and left frontal subcortical white mat…
532	532	0	No diffusion restriction. No abnormal enhancement. Chronic right maxillary and both anterior ethmoid sinusitis. Small lipoma in right parietal scalp. magnetic resonance angiography; Unremarkable.
533	533	0	Left frontal subcortical intracerebral hemorrhage: subacute : peripheral enhancement positive, surrounding edema, resolving hematoma, multiple signal voids around left frontal hematoma. - resolving benign hematoma, suspiciously combined with vascular malformation Multiple T2 small nodular high signal intensities in pons and both cerebral subcortical white matter. - multiple old small infarcts Bil…
534	534	0	1. No diffusion restriction. 2. Both frontal subdural space widening with cerebrospinal fluid signal. - rule out) subdural hygroma. 3. magnetic resonance angiography; Unremarkable. 4. Left trigeminal nerve (cisternal segment). ; Contact with vascular structure.
535	535	0	Unremarkable finding of brain parenchyma and cerebrospinal fluid space. magnetic resonance angiography: No gross abnormal finding.
536	536	0	1. No diffusion restriction. 2. Multiple unidentified bright objects or small vessel disease in both cerebral subcortical white matter. magnetic resonance angiography; Unremarkable.
537	537	0	Unremarkable finding of brain parenchyma and cerebrospinal fluid space. magnetic resonance angiography: No gross abnormal finding.
538	538	0	1. venous malformation in right parietal white matter 2. Loss of posterior pituitary high signal intensity differential diagnosis : normal variation, central diabetes insipidus, severe water deprivation magnetic resonance angiography: No gross abnormal finding.
539	539	0	multiple enhanced nodules in right temporal and left frontal and left temporal cortical and subcortical zones : surrounding edema positive, diffusion restriction negative - metastasis, most likely right frontal, both anterior ethmoid and left sphenoid sinusitis magnetic resonance angiography: No gross abnormal finding.
540	540	0	No diffusion restriction Multiple old small infarcts in both cerebral subcortical white matter. Chronic pansinusitis Polyps in both nasal cavities and ethmoid sinus magnetic resonance angiography: No gross abnormal finding.
541	541	0	Unremarkable finding of brain parenchyma and cerebrospinal fluid space. Abnormal medial displaced right internal carotid artery Azygos anterior frontal artery Aneurysm at the right middle cerebral artery bifurcation
542	542	0	Multiple unidentified bright objects or small vessel diseases in both cerebral subcortical white matter Vaso-occlusive change of both cavernous internal carotid arteries and proximal middle cerebral artery; compatible with Moyamoya disease- No significant interval change since the last examination.
543	543	0	Unremarkable finding of brain parenchyma and cerebrospinal fluid space. magnetic resonance angiography: No gross abnormal finding.
544	544	0	1. unidentified bright objects or small vessel disease in left frontal subcortical white matter. 2. No diffusion restriction. 3. magnetic resonance angiography; Unremarkable.
545	545	0	1. Aneurysm at the right middle cerebral artery bifurcation. ; Lateral direction. ; No interval change. 2. Multiple unidentified bright objects or small vessel disease of both cerebral deep white matter. 3. No diffusion restriction. 4. Chronic left maxillary sinusitis.
546	546	0	1. No diffusion restriction. 2. Subacute hematoma in left frontal lobe. ; No enhancement. - Suggestively benign hematoma. 3. Multiple old small infarcts in both cerebral deep white matter. 4. Multiple old petechial hemorrhages in both cerebral subcortical white matter. rule out) Amyloid Angiopathy. 5. magnetic resonance angiography; Focal mild stenosis of right vertebral artery ostium. infundibul…
547	547	0	1. Post GDC coiling of left middle cerebral artery bifurcation aneurysm. - recanalization of aneurysmal neck, highly suggestively 2. Decreased relative CBF, relative CBV, delayed MTT of left ROI, compared to contralateral counterpart of right ROI above the basal ganglia level. 3. Decreased relative CBF, relative CBV of left ROI, compared to contralateral counterpart of right ROI at the basal gang…
548	548	0	Unremarkable finding of brain parenchyma and cerebrospinal fluid space. magnetic resonance angiography: No gross abnormal finding.
549	549	0	status post right middle cerebral artery aneurysmal clipping and coil embolization in anterior communicating artery aneurysm. status post ventriculoperitoneal shunt in left. lateral ventricle. Cystic encephalomalacia or old infarct with old hemorrhages in right middle cerebral artery territory Wallerian degeneration of right internal capsule, midbrain, pons Multiple infarcts in left cerebral peri…
550	550	0	1. No diffusion restriction. 2. Multiple old petechial hemorrhages in pons and both thalamus. 3. Multifocal superficial hemosiderosis. 4. Old hemorrhages in both basal ganglias. 5. Encephalomalacia or old infarct in left middle cerebral artery territory. 6. Metallic artifact in left sylvian cistern. 7. Wallerian degeneration of left internal capsule, left cerebral peduncle and left anterior pons.…
551	551	0	1. No diffusion restriction. 2. Focal old lacunar infarcts in left upper pons. 3. Encephalomalacia of left frontal lobe. 4. Focal old lacunar infarct in left globus pallidus. 5. Multifocal old small infarcts in both cerebral deep white matter. 6. magnetic resonance angiography; status post left carotid artery stenting. 7. Diffuse steno-occlusive disease of right vertebral artery (V1, V2). 8. Mult…
552	552	0	No diffusion restriction Multiple old small infarcts in both cerebral deep and subcortical white matter Focal old hemorrhage in right posterior pons. Stenosis of right distal petrous and proximal cavernous internal carotid artery: no significant interval change since the last examination.
553	553	0	ventriculoperitoneal shunt state / both cerebral subdural fluid collection secondary change to ventriculoperitoneal shunt Diffuse scanty both cerebral subdural hemorrhage Metallic artifact due to aneurysmal coiling in right parasellar area. Focal old lacunar infarct in right basal ganglia. Encephalomalacias in both frontal white matter. Old hemorrhage in corpus callosum Superficial hemosiderosis …
554	554	0	status post right fronto-temporo-parietal craniectomy. 1. No diffusion restriction. 2. Multiple old small and microinfarcts in both cerebral deep and subcortical white matter. 3. multiple old small infarcts in pons. 4. Superficial hemosiderosis of right parietal sulci. 5. magnetic resonance angiography; Focal stenosis of right proximal cervical internal carotid artery. ; No interval change. Focal…
555	555	0	Diffuse hydrocephalus of lateral and third ventricle. No diffusion restriction. Venous malformation of right cerebellar hemisphere. Venous malformation of right frontal white matter. magnetic resonance angiography; Unremarkable.
556	556	0	Encephalomalacias in left fronto-temporal lobes with old hemorrhages Multi-focal cerebral superficial hemosiderosis magnetic resonance angiography: suspiciously mild focal upward protrusion of anterior communicating artery rule out) aneurysm
557	557	0	Unremarkable finding of brain parenchyma and cerebrospinal fluid space. magnetic resonance angiography: No gross abnormal finding.
558	558	0	No diffusion restriction Multiple old small infarcts in both cerebral deep and subcortical white matter. Focal stenosis of distal basilar artery
559	559	0	1. No diffusion restriction. 2. Multiple old infarcts in both cerebral deep & subcortical white matter. 3. Multiple old lacunar infarcts in left basal ganglia. 4. No abnormal enhancement. 5. magnetic resonance angiography; Unremarkable.
560	560	0	Unremarkable finding of brain parenchyma and cerebrospinal fluid space. magnetic resonance angiography: No gross abnormal finding.
561	561	0	1. No diffusion restriction. 2. Old lacunar infarcts in pons & both basal ganglias. 3. Multiple old small infarcts in left parietal deep white matter. 4. Small & microinfarct in left frontal & right parietal subcortical white matter. 5. No abnormal enhancement. 6. Right internal carotid artery stent. 7. Focal stenosis of right distal cervical internal carotid artery. 8. Focal stenosis of right mi…
562	562	0	Widening of both frontal cerebrospinal fluid space. ; Suggestively secondary to brain atrophy, considering patient's age. No diffusion restriction. magnetic resonance angiography; Unremarkable.
563	563	0	1. No diffusion restriction. 2. Multiple old infarcts in both cerebral deep and subcortical white matter. 3. Multifocal old small infarcts in both cerebellar hemispheres. 4. Focal old lacunar infarct in left basal ganglia. 5. Chronic right maxillary sinusitis. 6. Focal extraaxial tumor. ; About 4.5 x 5.5 mm (width x height), homogeneous enhancement, right frontal skull base. - Meningioma. 7. magn…
564	564	0	Unremarkable finding of brain parenchyma and cerebrospinal fluid space. right posterior ethmoid and right sphenoid sinusitis magnetic resonance angiography: No gross abnormal finding.
565	565	0	1. No diffusion restriction. 2. Multifocal encephalomalacia in right fronto-parietal and temporal lobe. 3. Multiple superficial hemosiderosis. 4. ventriculoperitoneal shunt. 5. Improving diffuse hydrocephalus, compared to previous computed tomography image on 2014-10-31. 6. Focal encephalomalacia in left anterior temporal lobe. 7. magnetic resonance angiography; Focal signal loss of left middle c…
566	566	0	1. Left occipital extraaxial mass. ; Homogenous dense enhancement, well defined, calcification positive, about 2.4 cm diameter, compression of sagittal sinus (no invasion), mild peritumoral edema positive. - Calcified meningioma. 2. Chronic right otomastoiditis. 3. Multiple old small infarcts in both cerebral subcortical white matter. 4. No diffusion restriction. 5. magnetic resonance angiography…
567	567	0	No diffusion restriction Multiple old lacunar infarcts in right basal ganglia Multiple old small infarcts in both cerebral periventricular deep white matter. Focal old petechial hemorrhage in right basal ganglia and pons Stenosis of both vertebral artery ostium, right proximal middle cerebral artery (M1)
568	568	0	Multiple unidentified bright objects or small vessel diseases in both cerebral deep and subcortical white matter. No diffusion restriction magnetic resonance angiography: No gross abnormal finding.
569	569	0	Old hemorrhage in left striatocapsular zone and left corona radiata Focal small nodular T2 and fluid attenuated inversion recovery high signal intensities in left midbrain and left pons - old lacunar infarct rule out) Wallerian degeneration No diffusion restriction Multiple old small infarcts in both cerebral periventricular deep white matter. Old petechial hemorrhages in pons, right temporal sub…
570	570	0	Unremarkable finding of brain parenchyma and cerebrospinal fluid space. magnetic resonance angiography: No gross abnormal finding.
571	571	0	No diffusion restriction Focal increased signal intensity of right parietal cortex on diffusion-weighted image but not on apparent diffusion coefficient map - focal late subacute infarct Multiple old lacunar infarcts in both basal ganglias and left thalamus. Multiple old small infarcts in both cerebral periventricular deep white matter. Old petechial hemorrhages in left cerebellar dentate nucleus…
572	572	0	No diffusion restriction. Multiple unidentified bright objects or small vessel disease in both cerebral subcortical white matter. magnetic resonance angiography; Unremarkable.
573	573	0	Unremarkable finding of brain parenchyma and cerebrospinal fluid space. right sphenoid sinus : high signal intensity on T1-weighted image, dark signal intensity on T2-weighted image - chronic sinusitis magnetic resonance angiography: No gross abnormal finding.
574	574	0	1. Multifocal unidentified bright objects of right frontal subcortical white matter. - Small vessel disease, most likely. 2. No diffusion restriction. 3. magnetic resonance angiography; Unremarkable.
575	575	0	No diffusion restriction Multiple old lacunar infarcts in both basal ganglias and right pons. Multiple old small infarcts in both cerebral periventricular deep white matter. Multiple chronic microbleeds in both cerebral deep gray matter Left thalamusc intracerebral hemorrhage: subacute magnetic resonance angiography: No gross abnormal finding.
576	576	0	status post GDC coiling of right superior hypophyseal artery and aneurysmal clipping of left middle cerebral artery. No diffusion restriction No abnormal enhancement Focal encephalomalatic change in left frontal opercular portion - old infarct Non-visualized anterior division of left middle cerebral artery: suggestively occlusion
577	577	0	1. Occlusion of posterior supraclinoid internal carotid arteries. ; Multiple collateral formations or Moyamoya vessels in basal cistern and both proximal sylvian cisterns. 2. No diffusion restriction. 3. No bleeding lesion. impression) Bilateral Moyamoya disease.
578	578	0	Unremarkable finding of brain parenchyma and cerebrospinal fluid space. magnetic resonance angiography; No gross abnormal finding.
579	579	0	Unremarkable finding of brain parenchyma and cerebrospinal fluid space. Focal right posterior ethmoid sinusitis rule out) mucocele magnetic resonance angiography: No gross abnormal finding.
580	580	0	1. No diffusion restriction. 2. Old hemorrhage infarct in left basal ganglia, left internal capsule and left thalamus. 3. Wallerian degeneration of left internal capsule, left cerebral peduncle, left anterior pons and left anterior medulla. 4. Old infarct in left fronto-parietal deep white matter. 5. No diffusion restriction. 6. magnetic resonance angiography; Complete occlusion of left proximal …
581	581	0	Unremarkable finding of brain parenchyma and cerebrospinal fluid space. magnetic resonance angiography: No gross abnormal finding.
582	582	0	status post post aneurysmal coiling of left cavernous internal carotid artery Multiple unidentified bright objects or small vessel diseases in both cerebral subcortical white matter No diffusion restriction No aneurysmal recanalization
583	583	0	1. Diffuse both cerebral subdural hygroma. 2. Chronic right otomastoiditis. 3. Chronic pansinusitis. 4. Polyp in both nasal cavity. 5. No diffusion restriction. 6. magnetic resonance angiography; Unremarkable.
584	584	0	Unremarkable finding of brain parenchyma and cerebrospinal fluid space. magnetic resonance angiography: No gross abnormal finding.
585	585	0	status post Occlusion of right distal vertebral artery by coil embolization due to vertebral artery dissection. No diffusion restriction. Diffuse hydrocephalus. Multifocal superficial hemosiderosis. Chronic both maxillary sinusitis. magnetic resonance angiography; Occlusion of right vertebral artery (distal portion, V4).
586	586	0	1. No diffusion restriction. 2. Diffuse brain atrophy. 3. Chronic right maxillary sinusitis. 4. Multiple old small infarcts in both cerebral deep and subcortical white matter. 5. Old lacunar infarct in left basal ganglia. 6. Focal cystic encephalomalacia of left parietal lobe adjacent left parietal cranioplasty. ; Combined with superficial hemosiderosis of left parietal lobe. 7. magnetic resonanc…
587	587	0	1. Old hematoma in right fronto-parietal lobe with encephalomalatic change. 2. No diffusion restriction. 3. Focal old hemorrhage in left parietal subcortical white matter. 4. magnetic resonance angiography; Unremarkable.
588	588	0	No diffusion restriction. Multiple old small and microinfarcts in both cerebral deep and subcortical white matter. magnetic resonance angiography; Unremarkable.
589	589	0	status post Post aneurysmal clip of right middle cerebral artery. 1. No diffusion restriction. 2. small aneurysm at the anterior communicating artery. 3. No abnormal brain parenchymal signal change on T1 & T2-weighted image. 4. No abnormal enhancement. 5. Signal loss of right proximal middle cerebral artery due to metallic artifact. Otherwise unremarkable.
590	590	0	1. Right parietal extraaxial tumor about 1.6 cm diameter. - Meningioma - No interval change. 2. No diffusion restriction except right parietal meningioma. 3. magnetic resonance angiography; unremarkable.
591	591	0	1. Chronic pansinusitis 2. No diffusion restriction 3. Nodular dark signal intensities in right caudate nucleus head and left frontal subcortical white matter - nodular high signal intensities on T1-weighted image - combined old and subacute hemorrhage 4. enhanced study - prominent deep medullary veins in both frontal deep white matter and right basal ganglia. - prominent right subependymal vein …
592	592	0	No diffusion restriction. magnetic resonance angiography; rule out) Small aneurysm of right cavernous internal carotid artery just below origin of the left posterior communicating artery. No abnormal enhancement.
593	593	0	Multiple unidentified bright objects or small vessel diseases in both parietal subcortical white matter. No diffusion restriction magnetic resonance angiography: No gross abnormal finding.
594	594	0	Unremarkable finding of brain parenchyma and cerebrospinal fluid space. magnetic resonance angiography: No gross abnormal finding.
595	595	0	Unremarkable finding of brain parenchyma and cerebrospinal fluid space. magnetic resonance angiography: No gross abnormal finding.
596	596	0	No diffusion restriction Multiple old lacunar infarcts in left basal ganglia Multiple old small and microinfarcts in both cerebral periventricular deep and subcortical white matter. Both maxillary sinusitis magnetic resonance angiography: dolichosis of vertebrobasilar artery
597	597	0	Both frontal and temporal contusional hematomas: old with encephalomalatic changes. Both frontal superficial hemosiderosis No diffusion restriction Mild stenosis of right proximal internal carotid artery
598	598	0	1. Focal encephalomalacia with old hemorrhage in right inferior temporal cortex. 2. No diffusion restriction. 3. magnetic resonance angiography; Focal severe stenosis of right vertebral artery ostium.
599	599	0	Focal unidentified bright object or small vessel disease of left frontal central white matter No diffusion restriction Venous malformation of left frontal deep white matter magnetic resonance angiography: No gross abnormal finding.
600	600	0	Focal old infarct in pons No diffusion restriction magnetic resonance angiography : focal mild stenosis of left proximal internal carotid artery : diffuse narrowing or vaso-occlusive disease of basilar artery
601	601	0	Unremarkable finding of brain parenchyma and cerebrospinal fluid space. magnetic resonance angiography: rule out) small aneurysm of left cavernous internal carotid artery (C3): superior and posterior direction
602	602	0	status post Post aneurysmal clipping of anterior communicating artery. 1. No diffusion restriction. 2. magnetic resonance angiography; Signal loss of anterior communicating artery adjacent vascular structure due to metallic artifact. Otherwise unremarkable.
603	603	0	Diffuse brain atrophy No diffusion restriction Multiple old lacunar infarcts in both basal ganglias. Multiple old small infarcts in both cerebral periventricular deep white matter. Increased tortuosity and stiffness of both posterior inferior cerebellar arteries - atherosclerotic change Focal severe stenosis of proximal basilar artery vaso-occlusive disease of both cavernous internal carotid arte…
604	604	0	1. Old hemorrhagic infarct in left basal ganglia & left corona radiata. 2. Diffuse left fronto-temporal & parietal cortical & white matter atrophy. ; Chronic vascular insult of left middle cerebral artery territory. 3. Wallerian degeneration of posterior limb of left internal capsule, left cerebral peduncle & left anterior pons. 4. No abnormal enhancement. 5. Retention cyst in right maxillary sin…
605	605	0	Arachnoid cyst in left middle cranial fossa Focal hemorrhage in left centrum semiovale : multiple T2 dot-like high signal intensities within hemorrhage / no mass effect or surrounding edema - highly suggestively cavernous malformation magnetic resonance angiography: No gross abnormal finding.
606	606	0	Unremarkable finding of brain parenchyma and cerebrospinal fluid space. magnetic resonance angiography: No gross abnormal finding. -- right maxillary, left ethmoid and both sphenoid sinusitis
607	607	0	Old hemorrhages in both basal ganglias and right frontal subcortical white matter. No diffusion restriction Multiple old lacunar infarcts in pons. Multiple old small infarcts in both cerebral periventricular deep and subcortical white matter. tortuous and ectatic left vertebral artery and basilar artery- dolichoectasia : atherosclerotic change Vaso-occlusive disease of left posterior cerebral art…
608	608	0	1. Diffuse hydrocephalus. 2. Old lacunar infarcts in both thalamus. 3. No diffusion restriction. 4. No abnormal enhancement. 5. Diffuse right cerebral pachymeningeal thickening with enhancement . ; Reactive dural enhancement. rule out Meningitis, less likely. 6. magnetic resonance angiography; Aneurysm at the origin of left posterior communicating artery. rule out Stenosis of left proximal verteb…
609	609	0	1. Cystic encephalomalacia with old hemorrhage in left parieto-occipital lobe. ; Focal small nodular high signal intensity within cystic encephalomalacia on diffusion-weighted image but not definite signal change on apparent diffusion coefficient map image at the corresponding area. 2. Focal combined late subacute infarct. 3. High signal intensity of corpus callosum (splenium) on T2-weighted imag…
610	610	0	1. Cystic encephalomalacia with old hemorrhage in left parieto-occipital lobe. 2. High signal intensity of corpus callosum (splenium) on T2-weighted image & fluid attenuated inversion recovery image. : Atrophic change, compared to previous magnetic resonance image on 2014-10-29. ; Old infarct rule out) transneuronal degeneration 3. magnetic resonance angiography: Unremarkable.
611	611	0	Cystic encephalomalacia with partial old hemorrhage in right frontal lobe. Superficial hemosiderosis of right frontal lobe. Old small infarct in left basal ganglia multiple old smal infarcts in both cerebral deep and subcortical white matter. No diffusion restriction magnetic resonance angiography: No gross abnormal finding
612	612	0	1. unidentified bright objects or small vessel diseases in both frontal subcortical white matter. 2. No diffusion restriction. 3. magnetic resonance angiography; rule out) Aneurysm at the left cavernous internal carotid artery (C2) on time of flight image (not definite on source image)
613	613	0	1. No diffusion restriction. 2. Multiple old lacunar infarcts in pons, both basal ganglias & thalamus. 3. Multifocal old small infarcts in both cerebral deep white matter. 4. Multifocal old petechial hemorrhages in both basal ganglias. 5. magnetic resonance angiography; Focal mild stenosis of both proximal internal carotid arteries. Focal stenosis of right proximal middle cerebral artery (M1). Su…
614	614	0	Cystic encephalomalacia with old hemorrhage in right fronto-temporo-parietal lobe. Wallerian degeneration right internal capsule, right cerebral peduncle, right anterior pons. Chronic right maxillary sinusitis. Diffuse brain atrophy. No abnormal enhancement. No diffusion restriction. Chronic right maxillary sinusitis. magnetic resonance angiography; Diffuse decreased arborization of intracranical…
615	615	0	Multiple unidentified bright objects or small vessel diseases in both cerebral subcortical white matter. No diffusion restriction Mild stenosis of left cavernous internal carotid artery
616	616	0	Unremarkable finding of brain parenchyma and cerebrospinal fluid space. magnetic resonance angiography: No gross abnormal finding.
617	617	0	1. Right hemotympanum. 2. Left frontal subacute intracerebral hemorrhage. 3. Scanty right sylvian cisternal subarachnoid hemorrhage. 4. Diffuse left cerebral subdural hemorrhage. 5. Diffusion restriction in right insular gyrus and right frontal subcortical white matter. 6. Injury or hemorrhage. rule out) Acute infarct. 7. magnetic resonance angiography; Eccentric wall thickening of left proximal …
618	618	0	1. No diffusion restriction. 2. Cystic encephalomalacia with old hemorrhage in left temporo-parietal lobe. 3. magnetic resonance angiography; Unremarkable.
619	619	0	status post Post GDC coiling of left superior hypophyseal artery aneurysm. 1. No diffusion restriction. 2. Multiple old infarct in left frontal lobe. 3. No bleeding lesion. 4. magnetic resonance angiography; Focal signal loss and distortion of left cavernous internal carotid artery and left proximal middle cerebral artery due to metallic artifact otherwise unremarkable.
620	620	0	Unremarkable finding of brain parenchyma and cerebrospinal fluid space. magnetic resonance angiography: No gross abnormal finding.
621	621	0	1. Multiple old lacunar infarcts in both basal ganglias and thalamus. 2. No diffusion restriction 3. chronic left otomastoiditis 4. Old hemorrhagic lacunar infarcts in right basal ganglia. 5. Aneurysm at the left internal carotid artery origin: post GDC coiling 6. Multiple old petechial hemorrhages in pons, both cerebral deep gray matter & both cerebral subcortical white matter. ; Chronic microbl…
622	622	0	status post anterior cerebral artery aneurysmal coiling, right middle cerebral artery aneurysmal clipping. 1. Cystic encephalomalacia with old hemorrhage in right frontal lobe, corpus callosum & right cingulate gyrus. 2. No diffusion restriction. 3. Multiple superficial hemosiderosis . 4. Chronic left maxillary sinusitis. 5. No abnormal enhancement. 6. magnetic resonance angiography; Multiple ste…
623	623	0	Unremarkable finding of brain parenchyma and cerebrospinal fluid space. magnetic resonance angiography: No gross abnormal finding.
624	624	0	Old hematoma in left basal ganglia magnetic resonance angiography: No gross abnormal finding.
625	625	0	status post Aneurysmal clipping of left middle cerebral artery. No diffusion restriction. Signal loss due to material artifact in left fronto-temporal lobe. Superficial hemosiderosis of left sylvian cistern. Relative decreased CBF, relative CBV of left ROI. Decreased relative CBV of left ROI about the basal ganglia level, compared to counterpart of right ROI.
626	626	0	Post surgical resection of arteriovenous malformation in left fronto-temporal lobe and left basal ganglia. Surgical defect and cystic in encephalomalacia of left fronto-temporal, parietal lobe and left basal ganglia. No diffusion restriction. Multiple superficial hemosiderosis and old hemorrhage in left fronto-temporal lobe and left basal ganglia. No evidence remnant vascular tuft. magnetic reson…
627	627	0	status post Post GDC coiling of right internal carotid artery aneurysm and right middle cerebral artery Limited interpretation of right middle cerebral artery due to image distortion by susceptibility artifact Grossly, no evidence of aneurysmal recanalization No diffusion restriction No perfusion defect Decreased CBV, delayed MTT of right ROI1 (basal ganglia level), compared to left counterpart. …
628	628	0	status post post aneurysmal clipping of left middle cerebral artery bifurcation Superficial hemosiderosis of left sylvian cistern and both cerebral cortical sulci Cystic encephalomalacia in right frontal and left anterior temporal lobes. magnetic resonance angiography: focal stenosis of proximal anterior division of right middle cerebral artery.
629	629	0	Unremarkable finding of brain parenchyma and cerebrospinal fluid space. magnetic resonance angiography: No gross abnormal finding.
630	630	0	status post Post aneurysmal GDC coiling of anterior communicating artery. 1. No diffusion restriction. 2. Chronic left sphenoid sinusitis. 3. Superficial hemosiderosis of right sylvian cistern and left parietal cortical sulci. 4. Focal old petechial hemorrhage in left inferior cerebellar hemisphere. 5. magnetic resonance angiography; No evidence of aneurysmal recanalization.
631	631	0	1. Old hematoma in right thalamus. 2. Multiple unidentified bright object or small vessel disease in both cerebral deep and subcortical white matter. 3. Multiple old lacunar infarcts in both basal ganglias and right internal capsule. 4. Old petechial hemorrhages in both basal ganglias and left thalamus. 5. magnetic resonance angiography; Unremarkable.
632	632	0	1. Multiple unidentified bright objects or small vessel disease in both cerebral subcortical white matter. 2. chronic right otomastoiditis 3. T1 high signal intensity in right middle ear cavity and mastoid antrum - suggestive of cholesterol granuloma 4. magnetic resonance angiography: No gross abnormal finding.
633	633	0	magnetic resonance angiography: focal severe luminal narrowing of right distal vertebral artery (V4) : stenosis with partial stenosis rule out) thrombosed left internal carotid artery aneurysm rule out) focal dissection atrophy with focal cystic encephalomalacia of left temporal lobe. Irregular luminal narrowing or vaso-occlusive disease of cavernous internal carotid artery.
634	634	0	Multiple contusional hematomas in both frontal and left temporal lobes. right cerebral subdural hygroma Cerebral subfalcine hematoma No diffusion restriction No abnormal enhancement magnetic resonance angiography: rule out) aneurysm at the left cavernous internal carotid artery (C5)
635	635	0	Unremarkable finding of brain parenchyma and cerebrospinal fluid space. magnetic resonance angiography: No gross abnormal finding.
636	636	0	No diffusion restriction Arachnoid cyst in right middle cranial fossa. No abnormal enhancement magnetic resonance angiography: No gross abnormal finding.
637	637	0	Prominent choroid plexus in right lateral ventricle, occipital horn : hypertrophy rule out) choroid plexus papilloma - postscript: growing tendency or malignancy interval enhanced brain digital subtraction angiography magnetic resonance image Multiple unidentified bright objects or small vessel diseases in both cerebral deep and subcortical white matter. magnetic resonance angiography: unremarkab…
638	638	0	Unremarkable finding of brain parenchyma and cerebrospinal fluid space. magnetic resonance angiography: No gross abnormal finding.
639	639	0	Unremarkable finding of brain parenchyma and cerebrospinal fluid space. magnetic resonance angiography: No gross abnormal finding.
640	640	0	Unremarkable finding of brain parenchyma and cerebrospinal fluid space. Chronic left sphenoid sinusitis magnetic resonance angiography: No gross abnormal finding.
641	641	0	Old hemorrhage and old hematic cyst in left basal ganglia No diffusion restriction Multiple old lacunar infarcts in both basal ganglias and thalamus. left temporal subcortical linear enhancement : venous malformation, most likely Aneurysm at the right cavernous internal carotid artery
642	642	0	1. No diffusion restriction. 2. Old hemorrhage in left frontal subcortical white matter. ; Multiple signal void in enhance vascular structure within old hematoma and large draining vein. - Suggestively cavernous malformation + venous malformation. rule out) Occult arteriovenous malformation. 3. magnetic resonance angiography; Unremarkable.
643	643	0	No diffusion restriction Chronic right maxillary sinusitis Branched enhanced vascular structures in right cerebellar hemisphere - venous malformation magnetic resonance angiography: No gross abnormal finding.
644	644	0	1. No diffusion restriction. 2. Focal small nodule in left temporal subcortical white matter. ; About 3.7 mm, well- defined. ; Peripheral complete dark signal rim, central high signal intensity on T2-weighted image, low signal intensity on T1-weighted image, focal central enhancement on enhanced T1-weighted image. ; No mass effect or surrounding edema. 3. magnetic resonance angiography; aneurysma…
645	645	0	Thinned pituitary gland - hypoplastic or atrophic change magnetic resonance angiography: suspiciously small aneurysm at the anterior communicating artery, right side
646	646	0	1. Focal stenosis of right middle cerebral artery (M2), Suspiciously focal small aneurysmal sac-like structure at the origin of right posterior communicating artery. ; rule out Aneurysm. 2. Focal old small infarct in right frontal deep white matter. 3. Multiple unidentified bright objects or small vessel disease in both cerebral subcortical white matter.
647	647	0	Unremarkable finding of brain parenchyma and cerebrospinal fluid space. magnetic resonance angiography: No gross abnormal finding.
648	648	0	status post post aneurysmal clipping of left middle cerebral artery bifurcation. 1. No diffusion restriction. 2. Fluid collection of left frontal subdural space. -Post operation change. 3. Diffuse enhanced dural in left frontal lobe. ; Reactive dural enhancement. rule out) Meningitis. 4. magnetic resonance angiography; Signal loss of left middle cerebral artery bifurcation due to metallic artifac…
649	649	0	Unremarkable finding of brain parenchyma and cerebrospinal fluid space. magnetic resonance angiography: No gross abnormal finding.
650	650	0	No diffusion restriction Partial cerebrospinal fluid space occupied pituitary fossa rule out) diaphragmatic herniation magnetic resonance angiography: No gross abnormal finding.
651	651	0	status post post aneurysmal clip of anterior communicating artery. 1. Diffuse superficial hemosiderosis. 2. No diffusion restriction. 3. Lipoma in right occipital scalp. 4. ventriculoperitoneal shunt. 5. Focal cystic encephalomalacia of right frontal lobe. 6. Diffuse widening and increased signal intensity of subdural space on fluid attenuated inversion recovery image. - Diffuse enhancement on co…
652	652	0	Unremarkable finding of brain parenchyma and cerebrospinal fluid space. magnetic resonance angiography: No gross abnormal finding.
653	653	0	Unremarkable finding of brain parenchyma and cerebrospinal fluid space. magnetic resonance angiography: No gross abnormal finding.
654	654	0	1. No diffusion restriction. 2. Left frontal sinusitis. 3. No abnormal enhancement. 4. magnetic resonance angiography; Vaso-occlusive disease of left cavernous internal carotid artery.
655	655	0	1. No diffusion restriction. 2. Focal old small infarct in left medulla. 3. Chronic right frontal sinusitis. 4. magnetic resonance angiography; infundibular dilatation of right posterior communicating artery origin.
656	656	0	1. Old hemorrhage with cystic encephalomalacia of right frontal lobe : No abnormal enhancement - benign resolved hematoma 2. Multiple unidentified bright objects or small vessel diseases in right frontal subcortical and both cerebral deep white matter. 3. No diffusion restriction 4. empty sella 5. chronic right sphenoid sinusitis magnetic resonance angiography: No gross abnormal finding.
657	657	0	1. Multiple facial bone fractures with hemorrhage. 2. Multiple hemorrhage in both inferior frontal gyrus. 3. Multiple unidentified bright objects in left frontal subcortical white matter. ; Small vessel disease, most likely. 4. No diffusion restriction. 5. magnetic resonance angiography; Unremarkable.
658	658	0	Unremarkable finding of brain parenchyma and cerebrospinal fluid space. magnetic resonance angiography: No gross abnormal finding.
659	659	0	No diffusion restriction Pituitary enlargement: homogeneous enhancement - pituitary hyperplasia versus adenoma Chronic left maxillary sinusitis Diffuse narrowing or vaso-occlusive disease of basilar artery Focal stenosis of right cavernous internal carotid artery recommendation: follow-up dynamic sellar digital subtraction angiography magnetic resonance image with enhancement
660	660	0	Unremarkable finding of brain parenchyma and cerebrospinal fluid space. Retention cysts in right frontal and left maxillary sinuses magnetic resonance angiography: No gross abnormal finding.
661	661	0	Venous malformation in left centrum semiovale magnetic resonance angiography: No gross abnormal finding.
662	662	0	Linear enhanced vascular structure of right frontal subcortical white matter - venous malformation magnetic resonance angiography: No gross abnormal finding.
663	663	0	1. No diffusion restriction. 2. Multiple old small and microinfarcts both cerebral deep and subcortical white matter. 3. Multiple old lacunar infarcts in right basal ganglia. magnetic resonance angiography; Unremarkable.
664	664	0	Left parietal extraaxial tumor abut cerebral falx : low on T1-weighted image, low on T2-weighted image, bright homogeneous enhancement, 1.1 x 0.6 cm (length x height) - falx meningioma No diffusion restriction Multiple old lacunar infarcts in both basal ganglias. Multiple old small infarcts in both cerebral periventricular deep white matter. magnetic resonance angiography: No gross abnormal findi…
665	665	0	1. Multiple petechial hemorrhages in corticomedullaryy junction and corpus callosum, midbrain. 2. No diffusion restriction. 3. magnetic resonance angiography; Unremarkable. rule out) Diffuse axonal injury.
666	666	0	Multiple unidentified bright objects or small vessel diseases in both cerebral deep and subcortical white matter. right posterior ethmoid sinusitis Multiple old lacunar infarcts in both basal ganglias. magnetic resonance angiography: No gross abnormal finding.
667	667	0	1. Intraventricular tumor. : Within third ventricle. : Nodulate outer contour, combined to third ventricle, low on T1-weighted image, slight high signal intensity T2-weighted image of solid conforment, multiple cystic change, multiple small nodular calcification, dense enhanced solid conforment. :. Obliteration of Foramen Monro, Increase size of ventricle with periventricular T2 high signal inten…
668	668	0	Prominent enhanced left fronto-parietal cortical vessels - differential diagnosis : engorged vessels versus stagnant vascular flow versus prominent leptomeningeal collateral. Vaso-occlusive disease of both cavernous internal carotid arteries. Near complete occlusion of left proximal middle cerebral artery Diffuse vaso-occlusion of both anterior cerebral arteries
669	669	0	1. Encephalomalacia in both inferior frontal gyrus. 2. Focal left frontal superficial hemosiderosis. 3. No diffusion restriction. 4. Multiple unidentified bright object or small vessel disease in both cerebral deep white matter. 5. magnetic resonance angiography; Unremarkable.
670	670	0	Unremarkable finding of brain parenchyma and cerebrospinal fluid space. magnetic resonance angiography: No gross abnormal finding.
671	671	0	Diffuse right skull base tumor : huge, extraaxial, suspiciously intraparenchymal invasion positive, multiple calcification positive on computed tomography image, diffuse surrounding white matter edema, 7.2 x 4.0 x 7.7 cm (transverse x height x AP diameter), relative well defined, homogeneous enhancement : prominent tumor peripheral vascular engorgement and increasement. : invasion of right cavern…
672	672	0	Unremarkable finding of brain parenchyma and cerebrospinal fluid space. magnetic resonance angiography: No gross abnormal finding.
673	673	0	Superficial hemosiderosis of cortical sulci of cerebellar vermis. Small cyst pituitary gland. ; Simple cyst. magnetic resonance angiography; Signal loss of right cavernous internal carotid artery due to GDC coiling. Grossly unremarkable.
674	674	0	1. Diffuse brain atrophy. ; Secondary change of both frontal subdural space widening. 2. Multiple old small infarcts in both cerebral deep white matter. 3. Chronic both maxillary sinusitis. 4. Chronic right otomastoiditis. 5. No diffusion restriction. 6. Focal stenosis of right proximal internal carotid artery. 7. Vaso-occlusive disease of right cavernous internal carotid artery.
675	675	0	Cerebellar cystic mass : well defined, internal fluid-fluid level, hemorrhage in dependant portion, mild surrounding parenchymal edema, multiple internal septations, enhanced mural nodule and peripheral rim, about 5.3 x 4 x 4.6 cm, diffusion restriction negative Obliteration of fourth ventricle due to mass effect - combined diffuse hydrocephalus of lateral and third ventricles magnetic resonance …
676	676	0	Multiple small and microinfarcts in both cerebral subcortical white matter magnetic resonance angiography: linear filling defect in right cavernous internal carotid artery : artifact due to tubulent flow rule out) dissection with intimal flap rule out) thrombus
677	677	0	Unremarkable finding of brain parenchyma and cerebrospinal fluid space. magnetic resonance angiography: No gross abnormal finding.
678	678	0	Unremarkable finding of brain parenchyma and cerebrospinal fluid space. magnetic resonance angiography: No gross abnormal finding.
679	679	0	1. linear enhanced vascular structure of right parietal white matter - venous malformation 2. No diffusion restriction magnetic resonance angiography: No gross abnormal finding.
680	680	0	Unremarkable finding of brain parenchyma and cerebrospinal fluid space. magnetic resonance angiography: No gross abnormal finding.
681	681	0	unidentified bright objects or small vessel diseases in both frontal white matter. No diffusion restriction Both sphenoid and left posterior ethmoid sinusitis magnetic resonance angiography: small aneurysm at the origin of left posterior communicating artery
682	682	0	1. Multiple unidentified bright objects or small vessel disease in both cerebral subcortical white matter. 2. No diffusion restriction. 3. Focal luminal narrowing of proximal petrous segment left internal carotid artery. ; Vaso-occlusion. rule out) artifact due to turbulent flow.
683	683	0	Arachnoid cyst in left middle cranial fossa No diffusion restriction magnetic resonance angiography: No gross abnormal finding.
684	684	0	1. Cystic encephalomalacia of left temporo-parietal and occipital lobe. 2. Multiple old lacunar infarcts in left thalamus and left basal ganglia. 3. Old petechial hemorrhage in left thalamus. 4. Multiple old small infarcts in both cerebral deep and subcortical white matter. 5. No diffusion restriction. 6. Prominent enhance leptomeningeal vessels. ; Leptomeningeal collateral. 7. Severe steno-occlu…
685	685	0	No diffusion restriction Multiple old small infarcts in both cerebral periventricular deep white matter. Focal stenosis of left vertebral artery ostium Dolichosis of vertebrobasilar artery
686	686	0	1. No diffusion restriction. 2. Focal old small infarct in left frontal subcortical white matter. 3. No abnormal enhancement. 4. magnetic resonance angiography; Focal stenosis of left vertebral artery ostium.
687	687	0	1. Diffuse brain atrophy. 2. No diffusion restriction. 3. magnetic resonance angiography; Unremarkable.
688	688	0	Multiple unidentified bright objects or small vessel disease in left frontal subcortical white matter. magnetic resonance angiography: focal small lateral protruding in right proximal anterior cerebral artery (A2) - aneurysm raw data .
689	689	0	1. No diffusion restriction. 2. Multiple old small infarcts in both cerebral deep white matter. 3. Chronic both ethmoid and maxillary sinusitis. 4. magnetic resonance angiography; Focal mild stenosis of left proximal cervical internal carotid artery. Unremarkable.
690	690	0	Unremarkable finding of brain parenchyma and cerebrospinal fluid space. magnetic resonance angiography: No gross abnormal finding.
691	691	0	No diffusion restriction. Venous malformation of right frontal deep white matter. magnetic resonance angiography; Unremarkable.
692	692	0	1. Diffuse brain atrophy. 2. No diffusion restriction. 3. Punctate calcification in right basal ganglia. 4. Multiple old small infarcts in both cerebral deep white matter. 5. Multiple old lacunar infarcts in both cerebral deep gray matter. 6. magnetic resonance angiography; Focal stenosis of right proximal cervical internal carotid artery. Steno-occlusive disease of left cavernous internal caroti…
693	693	0	1. Solitary nodule in right parietal white matter. ; about 2.2 x 2.0 x 2.6 cm, well defined, diffuse surrounding edema, internal heterogenous enhancement, mixed internal signal intensity of iso and high signal intensity on T2-weighted image or solid and peripheral cystic change. 2. magnetic resonance angiography; Unremarkable. Solitary metastasis. rule out) High grade glioma such as anaplastic as…
694	694	0	1. No diffusion restriction. 2. Multiple old small infarcts in both cerebral deep and subcortical white matter. 3. magnetic resonance angiography; Unremarkable. 4. Retention cyst in left sphenoid sinus.
695	695	0	1. No diffusion restriction. 2. Multiple unidentified bright objects or small vessel disease in both cerebral deep and subcortical white matter. 3. Multifocal old petechial hemorrhages in pons. 4. Small high signal intensity of pons on T2-weighted image. ; Ill- defined focal enhancement positive. - Subacute infarct. 5. Chronic left otomastoiditis. 6. magnetic resonance angiography; Abnormal media…
696	696	0	Unremarkable finding of brain parenchyma and cerebrospinal fluid space. magnetic resonance: No gross abnormal finding.
697	697	0	Unremarkable finding of brain parenchyma and cerebrospinal fluid space. magnetic resonance angiography: No gross abnormal finding.
698	698	0	Multiple unidentified bright objects or small vessel diseases in both fronto-parietal subcortical white matter magnetic resonance angiography: No gross abnormal finding.
699	699	0	1. Right paraclinoid meningioma. ; Maximum 2.9 cm diameter. ; No interval change. ; Partial encasement of right cavernous internal carotid artery. ; Partial invasion of right cavernous sinus. ; Peritumoral brain parenchyma edema positive. - No interval change. 2. Multiple old small infarcts in both cerebral subcortical deep white matter. 3. magnetic resonance angiography; Dolichosis of vertebro-b…
700	700	0	1. Right parasellar mass. ; Dural broad based, T1 iso, T2 iso signal intensity, bright homogeneous enhancement, about 2.2 cm diameter, well defined, extraaxial tumor. ; cerebrospinal fluid cleft positive, associated with surrounding edema. - Right parasellar meningioma. 2. Widening of both frontal subdural space. differential diagnosis; 1. Secondary to brain atrophy. 2. Subdural hygroma. 3. No di…
701	701	0	No diffusion restriction Multiple old small and microinfarcts in both cerebral subcortical white matter. magnetic resonance angiography: No gross abnormal finding.
702	702	0	No diffusion restriction Multiple old small infarcts in both cerebral subcortical and periventricular deep white matter. magnetic resonance angiography: focal severe stenosis of left proximal subclavian artery or aortic root Focal stenosis of left vertebral artery ostium.
703	703	0	1. No diffusion restriction. 2. Old hemorrhage lacunar infarct in left basal ganglia. 3. Multiple old petechial hemorrhages in both cerebral deep gray matter. - compatible with Chronic hypertensive encephalopathy. 4. Multiple old small infarcts in both cerebral deep white matter. 5. Both frontal temporal subdural widening. ; Secondary to brain atrophy. rule out) Subdural hygroma. 6. Chronic both …
704	704	0	Multiple unidentified bright objects or small vessel diseases in both cerebral deep and subcortical white matter. No diffusion restriction Focal stenosis of right vertebral artery ostium Multiple stenosis of right cavernous internal carotid artery Complete occlusion of right proximal middle cerebral artery Severe occlusion of left proximal middle cerebral artery
705	705	0	status post Post aneurysmal clipping of left middle cerebral artery bifurcation. 1. Diffuse brain atrophy. 2. No diffusion restriction. 3. Multiple old small infarcts in both parietal deep white matter. 4. Focal signal loss of left middle cerebral artery bifurcation due to metallic artifact. 5. Other vascular structure; unremarkable finding. 6. Abnormal medial displaced right proximal internal ca…
706	706	0	status post Post tumor removal of right cerebellopontine angle cistern. - Biopsy proven Schwannoma. 1. Remnant tumor of right Meckel's cave & right cavernous sinus. ; No interval change, compared to previous magnetic resonance image. 2. Thickened right cerebellar tentorium. ; Reactive dural thickening with enhancement. 3. Equivocal focal dural thickening in right parietal area. - Suspiciously men…
707	707	0	unidentified bright objects in both frontal subcortical white matter Focal stenosis of both vertebral artery ostium Focal small protruding wall of left anterior cerebral artery (A2) - rule out) small aneurysm
708	708	0	1. No diffusion restriction. 2. Suprasellar mass. ; Well- defined, increased size(1.7 cm X 1.2 cm X 1.2 cm - 1.9 cm X 1.2 cm X 1.3 cm), T1 iso or T2 low signal intensity, bright homogeneous enhancement. 3. Mucosal thickenings in right maxillary & right ethmoid sinus. 4. Space expansile mass in right nasal cavity & right maxillary ostium. ; T2 dark signal intensity. 5. Left frontal extraaxial tumo…
709	709	0	1. Multiple unidentified bright objects in both cerebral subcortical white matter. - Small vessel disease, most likely. 2. No diffusion restriction. 3. Retention cyst left maxillary sinus. 4. magnetic resonance angiography; unremarkable.
710	710	0	1. Diffuse hydrocephalus. ; Progression, compared to previous computed tomography image on 2015-06-05. 2. Severe diffuse encephalomalatic change in supratentorial brain structure. 3. Diffuse atrophy of pons, medullary and both cerebellar hemispheres, vermis. 4. No diffusion restriction. 5. Diffuse superficial hemosiderosis. 6. No abnormal enhancement. 7. magnetic resonance angiography; Occlusion …
711	711	0	1. Encephalomalacia with old hemorrhage in both frontal and right temporal lobe. 2. No diffusion restriction. 3. magnetic resonance angiography; Unremarkable.
712	712	0	Unremarkable finding of brain parenchyma and cerebrospinal fluid space. magnetic resonance angiography: No gross abnormal finding.
713	713	0	No diffusion restriction Multiple old small infarcts in both cerebral periventricular deep white matter. Focal tortuous and stenotic change of proximal basilar artery
714	714	0	1. Severe metallic artifact. 2. Focal old lacunar infarct in right thalamus. 3. Multiple unidentified bright objects or small vessel disease in both cerebral subcortical white matter. Marked limited image interpretation of diffusion-weighted image due to severe metallic artifact. ; No diffusion restriction in both inferior frontal, parietal lobe. ; Cannot evaluate infratentorial structure, occipi…
715	715	0	encephalomalacias with old hemorrhage in both frontal lobes Multiple old small infarcts in both cerebral deep and subcortical white matter. No diffusion restriction magnetic resonance angiography: No gross abnormal finding.
716	716	0	Unremarkable finding of brain parenchyma and cerebrospinal fluid space. Both maxillary sinusitis magnetic resonance angiography: No gross abnormal finding.
717	717	0	Multiple unidentified bright objects or small vessel diseases in both cerebral deep and subcortical white matter. No diffusion restriction magnetic resonance angiography rule out) aneurysm at the anterior communicating artery: downward direction
718	718	0	Multiple unidentified bright object or small vessel disease in both cerebral deep and subcortical whitee matter. No diffusion restriction. Old fracture of left medial orbital wall. magnetic resonance angiography; Unremarkable.
719	719	0	Multiple unidentified bright objects or small vessel disease in both cerebral subcortical white matter. No diffusion restriction. magnetic resonance angiography; Unremarkable.
720	720	0	Unremarkable finding of brain parenchyma and cerebrospinal fluid space. magnetic resonance angiography: No gross abnormal finding.
721	721	0	1. Unremarkable finding of brain parenchyma and cerebrospinal fluid space. 2. hemorrhage or effusion in right inferior mastoid air cells. magnetic resonance angiography: No gross abnormal finding.
722	722	0	Multiple small and microinfarcts in both cerebral subcortical white matter Choroid plexus cyst in right lateral ventricle, temporal horn. magnetic resonance angiography: No gross abnormal finding. Otherwise, unremarkable
723	723	0	1. No diffusion restriction. 2. Multiple old small infarcts in both cerebral deep and subcortical white matter. 3. Empty sella. 4. magnetic resonance angiography; Unremarkable.
724	724	0	1. Diffuse brain atrophy 2. post GDC coiling of anterior cerebral artery aneurysm - No evidence of aneurysmal recanalization 3. No diffusion restriction 4. Superficial hemosiderosis of both frontal lobes 5. No perfusion defect or delay.
725	725	0	Unremarkable finding of brain parenchyma and cerebrospinal fluid space. magnetic resonance angiography: No gross abnormal finding.
726	726	0	Focal old lacunar infarct in right basal ganglia. No diffusion restriction. magnetic resonance angiography; Dolichosis of vertebrobasilar artery.
727	727	0	1. No diffusion restriction. 2. Focal old small infarcts in left frontal subcortical white matter. 3. magnetic resonance angiography; Stenosis of both proximal internal carotid artery. ; Severe involved in left proximal cervical internal carotid artery. 4. Steno-occlusive disease of both cavernous internal carotid arteries, proximal anterior cerebral arteries and middle cerebral arteries. -Perfus…
728	728	0	1. Cystic encephalomalacia with old hemorrhages in both temporal lobe. 2. Multiple superficial hemosiderosis. 3. Encephalomalacia with old hemorrhage in left frontal lobe. 4. No diffusion restriction. 5. Multiple old hemorrhages in both parietal subcortical white matter. ; Multiple subcortical injuries. 6. magnetic resonance angiography; Unremarkable.
729	729	0	1. No diffusion restriction. 2. Focal old small infarct in left frontal white matter. 3. unidentified bright object or small vessel disease in both parietal deep white matter. 4. magnetic resonance angiography; Dolichosis of vertebrobasilar artery.
730	730	0	Multiple unidentified bright objects or small vessel diseases in both cerebral subcortical white matter. Linear enhanced vascular structure in left medial frontal lobe - venous malformation Both maxillary sinusitis magnetic resonance angiography: small aneurysm at the anterior communicating artery Diffuse vaso-occlusive disease of right distal vertebral artery
731	731	0	1. Diffuse brain atrophy. 2. No diffusion restriction. 3. Multiple old small infarcts in both cerebral deep white matter. 4. Multiple old lacunar infarcts in both basal ganglias. 5. magnetic resonance angiography; Suspiciously small aneurysm at the right middle cerebral artery bifurcation.
732	732	0	Focal left frontal encephalomalacia with old hemorrhage. No diffusion restriction focal old petechial hemorrhage in right pons, left middle cerebellar peduncle, left basal ganglia, left thalamus, left temporal and right fronto-parietal subcortical white matter - rule out) multiple capillary telangiectasia No abnormal enhancement magnetic resonance angiography: No gross abnormal finding.
733	733	0	No diffusion restriction right posterior ethmoid and left sphenoid sinusitis magnetic resonance angiography: No gross abnormal finding.
734	734	0	No diffusion restriction. Old hemorrhage infarct in left thalamus. Multiple old lacunar infarcts in left basal ganglia. Old petechial hemorrhage in right thalamus. Multiple old small infarcts in both cerebral deep and subcortical white matter. magnetic resonance angiography; Unremarkable.
735	735	0	Unremarkable finding of brain parenchyma and cerebrospinal fluid space. Focal eccentric wall thickening in right vertebral artery (distal V2) - focal stenosis or partial obstruction
736	736	0	1. Chronic left otomastoiditis. 2. Old lacunar infarct in left basal ganglia. 3. Multiple old small infarcts in both parietal deep white matter. 4. No diffusion restriction. 5. Multiple unidentified bright object or small vessel disease in both cerebral deep white matter. 6. Focal enhancement of right internal auditory canal, including porus acousticus. 7. Suggestive of acoustic schwannoma, right…
737	737	0	status post right proximal internal carotid artery coiling with complete obstruction. 1. No diffusion restriction. 2. Multiple old small and microinfarcts in both frontal white matter. 3. Retention cyst in right maxillary sinus. 4. magnetic resonance angiography; Non-visualized right internal carotid artery. Dolichoectasia of vertebrobasilar artery. Diffuse steno-occlusive disease of left distal …
738	738	0	1. Sellar & suprasellar mass. ; Homogeneous enhancement, stalk deviation to left side, destructive change of dorsum sellae, T1 iso, T2 high signal intensity, no diffusion restriction, partial encasement of right cavernous internal carotid artery about . ; Suggestive of partial invasion of right cavernous sinus. - Pituitary macroadenoma. 2. Multiple old lacunar infarcts in both basal ganglias. 3. …
739	739	0	1. Old infarct or cystic encephalomalacia of left frontal lobe. 2. Old intraventricular hemorrhage in lateral ventricle. 3. Multiple signal voids or collateral in basal cisterns and both proximal sylvian cisterns. - Multiple Moyamoya vessels. 4. Multiple old small infarcts in both cerebral deep white matter. 5. No diffusion restriction. 6. Chronic pansinusitis. 7. Old hemorrhage in left frontal l…
740	740	0	Unremarkable finding of brain parenchyma and cerebrospinal fluid space. magnetic resonance angiography: No gross abnormal finding.
741	741	0	Unremarkable finding of brain parenchyma and cerebrospinal fluid space. magnetic resonance angiography: No gross abnormal finding.
742	742	0	Know neurofibromatosis type 2 Previous operation in right midbrain tumor- astrocytoma - remnant tumor positive: isosignal intensity on T2-weighted image with multiple small cystic changes Focal encephalomalacia with old hemorrhage in left parieto-occipital lobe Diffuse hydrocephalus No diffusion restriction Not defined partial segment of ventriculostomy tube adjacent parietal skull. Thickened bot…
743	743	0	Unremarkable finding of brain parenchyma and cerebrospinal fluid space. Retention cyst in both maxillary sinuses magnetic resonance angiography: No gross abnormal finding.
744	744	0	1. No diffusion restriction. 2. Multiple unidentified bright objects or small vessel disease in both cerebral deep and subcortical white matter. 3. No perfusion defect. 4. magnetic resonance angiography; Focal concentric wall thickening or mild stenosis of right distal vertebral artery (V4).
745	745	0	1. Multiple unidentified bright object or small vessel disease in both cerebral deep and subcortical white matter. 2. No diffusion restriction. 3. Enhanced tumor adjacent right anterior clinoid process. ; Broad dural based, involved right paraclinoid region(suprasellar and anterior extension above planum sphenoidale). - Right paraclinoid meningioma. 4. magnetic resonance angiography; Unremarkable…
746	746	0	Multiple unidentified bright objects or small vessel diseases in both cerebral subcortical white matter. magnetic resonance angiography: No gross abnormal finding.
747	747	0	1. Cystic encephalomalacia with old hemorrhage in right basal ganglia & right frontal subcortical white matter. 2. Cystic encephalomalacia in right pre & postcentral gyrus. 3. Wallerian degeneration of right cerebral peduncle, right anterior pons & right anterior medulla. 4. Multifocal old small infarcts in both cerebral deep white matter. 5. No diffusion restriction 6. polyps in nasal cavity mag…
748	748	0	No diffusion restriction Multiple old small infarcts in both cerebral periventricular deep white matter. magnetic resonance angiography: No gross abnormal finding.
749	749	0	Unremarkable finding of brain parenchyma and cerebrospinal fluid space. magnetic resonance angiography: signal loss of left internal carotid artery bifurcation and its neighboring vascular structure due to metalic artifact Grossly, unremarkable
750	750	0	Diffuse hydrocephalus of lateral and third ventricles with transependymal edema - worsening hydrocephalus Descending tonsilar herniation obliterative change of cerebral aqueduct rule out) aqueductal stenosis magnetic resonance angiography: No gross abnormal finding.
751	751	0	1. Diffuse brain atrophy. 2. No diffusion restriction. 3. Focal old petechial hemorrhage in tectum of left midbrain. 4. Focal prominent leptomeningeal enhancement of right frontal lobe. rule out) Focal meningitis. rule out) vascular engorgement rule out) meningeal infiltrative lesion 5. magnetic resonance angiography; status post both carotid artery stenting, post GDC coiling of left posterior co…
752	752	0	1. No diffusion restriction. 2. Focal old lacunar infarct in left pons. 3. Chronic left maxillary sinusitis. 4. No abnormal enhancement. 5. magnetic resonance angiography; Unremarkable.
753	753	0	1. Multiple old hemorrhagic lacunar infarcts in both basal ganglias. 2. Multiple old small infarcts in both cerebral deep white matter. 3. No diffusion restriction. 4. Old petechial hemorrhages in both thalamus. 5. Old petechial hemorrhage in left parietal & right frontal subcortical white matter. 6. Chronic both otomastoiditis. 7. Both internal carotid artery stent. 8. Multiple stenosis both cav…
754	754	0	No diffusion restriction Choroid plexus cysts in both lateral ventricles Multiple old lacunar infarcts in both basal ganglias . Multiple old small and microinfarcts in both cerebral periventricular deep white matter. Old petechial hemorrhages in left parietal subcortical white matter, left basal ganglia and pons. Focal old hemorrhages in left parietal cortex multiple steno-occlusive disease of ri…
755	755	0	1. old right pontine hemorrhage with central T2 high signal intensity - compatible with cavernous malformation 2. No diffusion restriction 3. Multiple unidentified bright objects or small vessel disease in both cerebral deep and subcortical white matter. 4. magnetic resonance angiography: Stenosis of right proximal vertebral artery Focal stenosis of right subclavian artery distal to right vertebr…
756	756	0	Multiple unidentified bright objects or small vessel diseases in both cerebral subcortical white matter. right posterior ethmoid sinusitis magnetic resonance angiography: aneurysm at the right middle cerebral artery bifurcation: bilobed positive recommendation; digital subtraction angiography
757	757	0	Unremarkable finding of brain parenchyma and cerebrospinal fluid space. magnetic resonance angiography: No gross abnormal finding.
758	758	0	status post Post aneurysmal clipping of left internal carotid artery. Venous malformation in right cerebellar hemisphere. No diffusion restriction. magnetic resonance angiography; No evidence of aneurysmal recanalization. Fenestration of left distal vertebral artery (V4).
759	759	0	1. multiple ovoid shaped & nodular high signal intensity in left cavernous sinus, cerebral falx, left perimesencephalic cistern, left cerebellopontine angle cistern and left subtentorial area. - No significant interval change since the last examination. 2. No diffusion restriction 2. Right parietal subcortical white matter linear enhanced vascular structure . : No significant interval change sinc…
760	760	0	Unremarkable finding of brain parenchyma and cerebrospinal fluid space. magnetic resonance angiography: No gross abnormal finding.
761	761	0	Cystic encephalomalacia in right middle cerebral artery territory Wallerian degeneration of right internal capsule, right midbrain and right anterior pons. Old lacunar infarct in both basal ganglias Calcified mass in right parietal vertex(3.0 x 0.8 cm, AP diameter x height ) : homogeneous bright enhancement - highly suggestively calcified meningioma magnetic resonance angiography : focal severe s…
762	762	0	No diffusion restriction Old lacunar infarcts in both thalamus. Multiple old small infarcts in both cerebral periventricular deep white matter. Old petechial hemorrhages in both basal ganglia and right thalamus. Dural based small extraaxial tumor in left parietal area(x 2) - multiple meningioma #1. homogeneous enhancement, 12.7 x 9.5 cm transverse x depth #2. homogeneous enhancement, 6.5 cm trans…
763	763	0	Unremarkable finding of brain parenchyma and cerebrospinal fluid space. magnetic resonance angiography: No gross abnormal finding.
764	764	0	1. No diffusion restriction. 2. Ischemic gliosis in pons. 3. Multiple old small infarcts in both cerebral deep white matter, focal right frontal and right parietal cortexes. 4. Focal old lacunar infarct in left thalamus. 5. magnetic resonance angiography; status post Post GDC coiling right superior hypophyseal artery. 6. Small aneurysm at the left internal carotid artery bifurcation. 7. Multiple …
765	765	0	No diffusion restriction No perfusion defect No vasospasm
766	766	0	status post Post aneurysmal clipping of anterior communicating artery and right middle cerebral artery Diffuse brain atrophy diffuse superficial hemosiderosis Encephalomalacias in both frontal lobes with old hemorrhage No diffusion restriction Multiple old infarcts in both parietal periventricular deep white matter. ventriculoperitoneal shunt Diffuse hydrocephalus : No significant interval change…
767	767	0	1. Cystic encephalomalacia of left cerebral hemisphere and right frontal lobe. 2. No diffusion restriction. 3. Multiple old hemorrhage in left fronto-parietal, temporal and occipital cortex. 4. No abnormal enhancement. 5. magnetic resonance angiography; Steno-occlusive disease of left proximal middle cerebral artery. ; Decreased vascularity of left middle cerebral artery territory. ; Complete occ…
768	768	0	Unremarkable finding of brain parenchyma and cerebrospinal fluid space. magnetic resonance angiography: No gross abnormal finding.
769	769	0	Old hemorrhage in both basal ganglias. No diffusion restriction. Multiple old small and microinfarcts in both cerebral deep white matter. Chronic right otomastoiditis. magnetic resonance angiography; Focal stenosis of right vertebral artery ostium.
770	770	0	Multiple unidentified bright objects or small vessel diseases in cerebralal subcortical white matter. No diffusion restriction Triangular shaped Posterior protruding of both cavernous internal carotid artery : infundibular dilatation >
771	771	0	1. Cystic encephalomalacia in corpus callosum and both cingulate gyrus with old hemorrhage. 2. Cystic encephalomalacia in right paracentral lobule. 3. Cystic encephalomalacia in both frontal deep white matter, left middle frontal gyrus & left parietal gyrus. 4. Cystic encephalomalacia in right superior frontal gyrus. 5. Mild hydrocephalus : No significant interval change since the last examinatio…
772	772	0	1. No diffusion restriction. 2. Multiple unidentified bright objects in both cerebral deep white matter. magnetic resonance angiography; Focal stenosis of right vertebral artery ostium and right proximal internal carotid artery. Diffuse irregular luminal narrowing or vaso-occlusive disease of proximal basilar artery, both cavernous internal carotid arteries. Focal stenosis of left distal vertebra…
773	773	0	1. No diffusion restriction. 2. Multiple old small infarcts in both cerebellar hemispheres. 3. No bleeding lesion. 4. magnetic resonance angiography; Focal stenosis of right distal vertebral artery.
774	774	0	1. Old hematoma in right basal ganglia. 2. No diffusion restriction. 3. Multiple old small infarcts in both cerebral subcortical white matter. 4. Focal old hemorrhage in right anterior temporal lobe. 5. Venous malformation in left parietal subcortical white matter. 6. magnetic resonance angiography; Focal eccentric wall thickening of left cervical internal carotid artery. ; Mild stenosis.
775	775	0	1. No diffusion restriction. 2. Cystic encephalomalacia of right fronto-temporal lobe and right basal ganglia with old hemorrhage. 3. Multiple old small infarcts in left frontal subcortical white matter. 4. Focal small encephalomalacia in left frontal cortex. 5. Multiple cerebral superficial hemosiderosis. 6. magnetic resonance angiography; Vaso-occlusive disease of right middle cerebral artery. …
776	776	0	1. No diffusion restriction. 2. Multiple engorged vascular structure in both frontal cortical sulci. 3. Prominent both external carotid artery branches. 4. Early drainage of venous sinus and cortical vein. impression) Dural arteriovenous fistula.
777	777	0	Unremarkable finding of brain parenchyma and cerebrospinal fluid space. magnetic resonance angiography: No gross abnormal finding.
778	778	0	status post post GDC coiling of left anterior cerebral artery bifurcation aneurysm. No diffusion restriction. Multiple unidentified bright objects or small vessel disease in both cerebral subcortical white matter. magnetic resonance angiography; Focal mild bulging of left anterior cerebral artery bifurcation. ; No interval change. rule out) partial recanalization of aneurysm.
779	779	0	Complete resolved or old hematoma in right thalamocapsular zone. Wallerian degeneration of right midbrain, right anterior pons and right anterior medulla. Focal high signal intensity of right corona radiata adjacent right thalamocapsular old intracerebral hemorrhage. - T2 shinning through effect rather than recent infarct. - old infarct. Chronic right sphenoid sinusitis. magnetic resonance angiog…
780	780	0	No diffusion restriction Multiple old small and microinfarcts in both cerebral subcortical white matter. magnetic resonance angiography: No gross abnormal finding.
781	781	0	1. No diffusion restriction. 2. Venous malformation in left inferior cerebellar hemisphere. 3. Cavum septum pellucidum. 4. magnetic resonance angiography; Unremarkable.
782	782	0	Widening of velum interpositum : cavum velum interpositum magnetic resonance angiography: No gross abnormal finding.
783	783	0	1. Old hematoma in right basal ganglia. 2. Old lacunar infarct in left basal ganglia. 3. Multiple unidentified bright object or small vessel diseases in both cerebral deep and subcortical white matter. 4. No diffusion restriction. 5. Occlusion of both supraclinoid internal carotid artery. ; Bilateral Moyamoya disease. 6. Complete occlusion of right proximal middle cerebral artery. 7. Near complet…
784	784	0	Both frontal and left temporal and left parietal encephalomalacia. Encephalomalatic change in left occipital and right frontal lobe. Venous malformation in left cerebellar hemisphere. No diffusion restriction. magnetic resonance angiography; Unremarkable.
785	785	0	Multiple unidentified bright objects or small vessel diseases in both cerebral deep and subcortical white matter. No diffusion restriction Focal severe stenosis of right vertebral artery ostium Focal stenosis of both proximal internal carotid arteries. Multiple severe stenosis of left distal vertebral artery (V4) and proximal basilar artery. Multiple stenosis of both posterior cerebral arteries.
786	786	0	Diffuse dilatation of lateral and third ventricle. ; Hydrocephalus. Obliteration or stenosis of cerebral aqueduct. - Cerebral aqueduct stenosis. Partial collapsed fourth ventricle No diffusion restriction magnetic resonance angiography: No gross abnormal finding.
787	787	0	Focal small nodular high signal intensity of cerebellar vermis on T1-weighted image and T2-weighted image. - fat or lipoma versus subacute hematoma No diffusion restriction magnetic resonance angiography: dolichosis of vertebrobasilar artery
788	788	0	Unremarkable finding of brain parenchyma and cerebrospinal fluid space. magnetic resonance angiography: No gross abnormal finding.
789	789	0	1. Enhanced mass in both cerebellopontine angle cistern. ; Both acoustic Schwannoma- increased size, compared to previous magnetic resonance image on 2012-01-06. (involved both cerebellopontine angle cistern, porus acousticus & internal auditory canal) 2. Multiple dural based enhanced nodule. ; Multiple meningioma- marked increased size, compared to previous magnetic resonance image on 2012-01-06…
790	790	0	Unremarkable finding of brain parenchyma and cerebrospinal fluid space. magnetic resonance angiography: No gross abnormal finding.
791	791	0	Unremarkable finding of brain parenchyma and cerebrospinal fluid space. magnetic resonance angiography: No gross abnormal finding. right maxillary sinusitis
792	792	0	Dolichoectasia of vertebrobasilar artery- vascular wall thickening with enhancement. : severe vascular indentation of left medulla and anterior pons. Both maxillary sinusitis No diffusion restriction Multiple unidentified bright objects or small vessel diseases in both cerebral deep and subcortical white matter rule out) aneurysm at the anterior communicating artery
793	793	0	Linear enhanced structure of left frontal white matter - venous malformation magnetic resonance angiography: suspiciously aneurysm at the right cavernous internal carotid artery
794	794	0	1. Cystic encephalomalacia with old hemorrhage in right temporal lobe. 2. No diffusion restriction. 3. Old small and micro-infarct in left frontal deep white matter. 4. Multiple superficial hemosiderosis of right cerebral cortical sulci. 5. Venous malformation of left parietal deep white matter. 6. magnetic resonance angiography; Unremarkable.
795	795	0	Unremarkable finding of brain parenchyma and cerebrospinal fluid space. magnetic resonance angiography: No gross abnormal finding. Retention cyst in right maxillary sinus T2 dark signal intensity in vitreous body of both eye globes - hemorrhage versus proteinaceous degeneration recommendation: Eye consultation
796	796	0	status post Post aneurysmal clipping of anterior communicating artery. Multiple old small and lacunar infarcts in pons, both basal ganglias and thalamus. No diffusion restriction. Multiple old small infarcts in both cerebral deep white matter. Multiple old small infarcts in right cerebellar hemisphere. Multiple cerebral superficial hemosiderosis. Diffuse even thickened pachymeningeal enhancement.…
797	797	0	1. No diffusion restriction. 2. Multiple old small and microinfarcts in both cerebral deep and subcortical white matter. 3. magnetic resonance angiography; Dolichosis of vertebro-basilar artery. 4. Focal stenosis of right middle cerebral artery (proximal M2).
798	798	0	unidentified bright objects in right external capsule and left frontal subcortical white matter - small vessel disease No diffusion restriction Small nodular high signal intensity of anterior pituitary gland or pars intermedia on T1-weighted image - Rathke's cleft cyst rule out) hemorrhagic cyst pansinusitis rule out) polyps in both ethmoid sinuses magnetic resonance angiography: No gross abnorma…
799	799	0	Multiple unidentified bright objects or small vessel diseases in both frontal subcortical white matter. Retention cysts in left frontal and right maxillary sinuses No diffusion restriction magnetic resonance angiography: No gross abnormal finding.
800	800	0	Focal small diffusion restriction in right hippocampus - acute infarct Multiple old small infarcts in both cerebral periventricular deep white matter. High signal intensities in both basal ganglias on T1-weighted image - differential diagnosis ; calcifications versus hepatic encephalopathy Ischemic gliosis in pons. Focal stenosis of right vertebral artery ostium Multiple stenosis of left middle c…
801	801	0	Focal small diffusion restriction in left hippocampus ; small acute infarct rule out) transient global amnesia multiple unidentified bright objects or small vessel disease in both frontal subcortical white matter. Focal old small infarct in right frontal deep white matter magnetic resonance angiography: No gross abnormal finding.
802	802	0	Focal small diffusion restriction in right hippocampus. - Focal acute small infarct. rule out) Transient global amnesia. Focal old small infarcts in left parietal subcortical white matter and left frontal deep white matter. magnetic resonance angiography; Unremarkable.
803	803	0	Focal small diffusion restriction in right hippocampus: focal acute infarct - rule out) transient global amnesia Decreased arborization of right middle cerebral artery branches, compared to left contralateral counterpart. - suggestive of vaso-occlusive disease
804	804	0	1. Focal small diffusion restriction in left hippocampus - focal acute small infarct rule out) transient global amnesia 2. Multiple old small infarcts in both cerebral deep white matter 3. Focal stenosis of both proximal internal carotid arteries. Multiple stenosis of both cavernous internal carotid arteries.
805	805	0	1. Focal small diffusion restriction in left hippocampus. ; Focal acute infarct. rule out transient global amnesia 2. Small nodule without mass effect or surrounding edema in left temporal subinsular white matter. ; Popcorn- Like heterogeneous signal intensity (high & low signal intensity), internal race- Like appearance, peripheral hemosiderin limb, about 1 cm maximum diameter, no definite enhan…
806	806	0	Focal small diffusion restriction in left hippocampus : focal acute or early subacute infarct rule out) transient global amnesia Multiple old lacunar infarcts in both basal ganglias and thalamus. Multiple old small infarcts in both cerebral periventricular deep white matter. Chronic microbleeds in both cerebral deep gray matter, right cerebellar dentate nucleus and right frontal-parietal subcorti…
807	807	0	Multiple peripheral enhanced nodules in both frontal and left parietal occipital subcortical white matter. ; Diffusion restrictions positive ; Mild surrounding edema. - Multiple metastasis. Symmetric signal change of both globus pallidus on T1-weighted image. - compatible with hepatic encephalopathy Subcutaneous nodule in right temporal fossa. ; T1 iso, T2 iso signal intensity, well defined, hete…
808	808	0	1. Double nodules in right parieto-occipital white matter. 2. Dominant right parieto-occipital nodule. ; Approximately 3.9 cm maximum diameter, irregular outer margin, heterogeneous enhancement, massive surrounding edema, T1 low, T2 heterogeneous high & low signal intensity, partial diffusion restriction positive, combined hemorrhage positive, solid & cystic. 3. Non- dominant right parietal nodul…
809	809	0	1. Mass in left temporal lobe and left basal ganglia. ; Low signal intensity on T1-weighted image, iso or slightly high signal intensity on T2-weighted image, diffuse surrounding edema, ill defined margin, about 5.6 x 2.7 x 4.5 cm, lobulate margin, diffusion restriction positive, bright enhancement, solid tumor. 2. Other multiple enhance lesions. ; Right internal capsule, corpus callosum (spleniu…
810	810	0	Multiple rim- Like and enhanced nodule and small nodules in both cerebral corticomedullaryy junctions. ; Associate with surrounding edema. ; Partial internal diffusion restriction positive. ; Peripheral dark signal rim on gradient echo image and T2-weighted image. Cystic in encephalomalacia in right parietal occipital lobe. magnetic resonance angiography; abnormal medial displaced both internal c…
811	811	0	1. Multifocal narrowing & filling defect of striate sinus. ; Suggestive of partial thrombosis. 2. Focal filling defect in sagittal sinus. ; Suggestive of focal partial thrombosis. 3. Right maxillary sinusitis. 4. No evidence of abnormal signal intensity in brain parenchyma, cerebrospinal fluid space. 5. magnetic resonance angiography; Unremarkable.
812	812	0	1. No diffusion restriction. 2. Left anterior medulla T2-weighted image focal nodular high signal intensity . sequence signal change . ; Artifact rather than true lesion. recommendation) Clinical correlation. 3. Retention cyst in maxillary sinus. 4. Multiple old small infarcts in both cerebral deep and subcortical white matter. 5. magnetic resonance angiography; Unremarkable.
813	813	0	1. Posterior cerebral falx 2.6 cm maximum diameter ovoid shaped nodule . nodule T1-weighted image low, T2-weighted image iso or slightly high signal intensity . mass bright homogeneous enhancement . 2. Multiple unidentified bright objects or small vessel disease in both frontal deep & subcortical white matter. 3. magnetic resonance angiography; Unremarkable. Meningioma.
814	814	0	T2-weighted image fluid attenuated inversion recovery image periventricular deep white matter multi-patchy high signal intensity . diffusion restriction . Enhanced T1-weighted image temporo-occipital periventricular deep white matter multi-patchy enhancement leptomeninges prominent . ventricle multiple linear enhancement (suggestively prominent periventricular veins or perivenular enhancement) Le…
815	815	0	middle cerebellar peduncle T2-weighted image high signal intensity . Diffusion restriction . Mucosal thickening of both frontal, anterior ethmoid and right maxillary sinus. ; Multiple sinusitis. No abnormal enhancement. magnetic resonance angiography; Unremarkable. Remission of demyelinating disease such as multiple sclerosis. rule out) improving vasculitis such as Behcet's disease.
816	816	0	1. Left frontal area 6.5 X 4.5 X 5.7 cm extra-axial mass . mass multiple signal void . mass cerebrospinal fluid cleft left frontal lobe left basal ganglia edema . mass brain parenchyma multiple signal void . mass left frontal skull focal hyperostosis . mass T1-weighted image isosignal intensity T2-weighted image high signal intensity . mass bright homogeneous enhancement . mass midline shifting .…
817	817	0	Left inferior frontal gyrus left anterior cingulate gyrus diffuse swelling . T1-weighted image low, T2-weighted image fluid attenuated inversion recovery image high signal intensity enhancement . diffusion restriction . Ventricle subependymal line poorly enhanced multiple small nodule . magnetic resonance angiography; unremarkable. impression: 1. Left frontal/cingulate lesion. - differential diag…
818	818	0	Right upper thalamus right corona radiata focal small enhanced nodule . T2-weighted image fluid attenuated inversion recovery image nodular high signal intensity edema . 5 mm . fluid attenuated inversion recovery image right medial temporo-occipital gyrus focal nodular high signal intensity . Enhanced coronal view(image number 19) focal enhancement . Right upper basal ganglia corona radiata nodul…
819	819	0	2013 1 29 . Sellar and suprasellar mass . Mass homogeneous dense enhancement 1.9 cm interval change . Combined focal hemorrhae in pituitary tumor. Optic chiasm, floor of third ventricle indentation . -Pituitary macroadenoma. Multiple unidentified bright object or small vessel disease in both cerebral deep white matter. No diffusion restriction. Normal posterior pituitary high signal intensity pos…
820	820	0	1. Right centrum semiovale 2.5 cm diameter lobulate outer contour enhanced mass . mass T1-weighted image low, T2-weighted image heterogeneous iso & high signal intensity necrotic change . mass peripheral enhancement diffuse white matter edema . 2. Left parietal scalp 1.2 cm diameter cyst . 3. No diffusion restriction. 4. Focal small cystic change in left corona radiata. 5. magnetic resonance angi…
821	821	0	1. Right frontal deep white matter right basal ganglia large mass . Mass necrotic change irregular enhanced wall . Mass diffuse white matter edema . Mass 5.3 x 3.4 x 3.7 cm lobulate outer margin . Mass T1-weighted image low, T2-weighted image high signal intensity partial diffusion restriction . Mass partial cross over . 2. Left basal ganglia area heterogenous enhancement mass 1.5 x 4.1 x 2.1 cm …
822	822	0	Left cerebellar hemisphere cerebellar vermis 5 cm mass . Mass peripheral cystic portion dense heterogenous enhanced solid component . Mass whitee matter edema . Solid component multiple signal void . Mass fourth ventricle lateral third ventricle mild hydrocephalus . Mass diffusion restriction . Mass straight sinus . magnetic resonance angiography; Hypervascular mass in left posterior fossa. ; Sup…
823	823	1	1. Diffusion restrictions in left temporo parietal cortexes. - Associated with multifocal hemorrhagic transformation. - Multiple leptomeningeal enhancement in left middle cerebral artery territory. - Subacute infarct. 2. Focal old hemorrhagic old lacunar infarct in right posterior putamen. 3. Diffuse brain atrophy. 4. Multiple old cortical infarcts in both fronto parietal lobe or both middle cere…
824	824	0	1. Multiple old small infarcts in both cerebral deep and subcortical white matter. 2. Focal small nodular high signal intensity of left parietal cortex(image number 184) on diffusion-weighted image but not signal change at the corresponding area on apparent diffusion coefficient map image. ; Focal small nodular high signal intensity on T2-weighted image and fluid attenuated inversion recovery ima…
825	825	0	1. Left parietal cortical enhancement without diffusion restriction. - Combined with hemorrhage. - Subacute infarct with hemorrhagic transformation of left parietal lobe. 2. Multiple old hemorrhagic lacunar infarcts in both basal ganglias and corona radiata. 3. magnetic resonance angiography; Focal stenosis of right proximal vertebral artery (V1), left middle cerebral artery (M1, M2), right middl…
826	826	0	Subacute infarct in right basal ganglia with diffusion restriction. : associated with peripheral enhancement and surrounding edema- resolving benign hematoma. magnetic resonance angiography: No gross abnormal finding.
827	827	0	Diffusion restriction with parenchymal enhancement of right temporo-parietal lobes - early subacute infarct - associated with right temporal cortical subacute hemorrhage Old infarct in left temporal lobe Near complete occlusion of right proximal internal carotid artery with scanty flow Focal stenosis of left proximal internal carotid artery Diffuse vaso-occlusive disease of left proximal middle c…
828	828	0	1. Multiple subacute infarcts in left fronto-parietal lobe. - Left middle cerebral artery territory. 2. Focal subacute infarct in left and right occipital lobe. ; Multifocal infarct, embolism. 3. Chronic left mastoiditis. 4. Polyp in right nasal cavity. 5. Chronic both maxillary and ethmoid sinusitis. 6. Old infarct in left inferior cerebellar hemisphere and left parietal lobe. 7. magnetic resona…
829	829	0	No diffusion restriction Focal small late subacute infarct in right parietal deep white matter Old hemorrhagic infarct in right basal ganglia and right frontal deep white matter Multiple old small infarcts in both cerebral periventricular deep white matter. Old petechial hemorrhage in left basal ganglia Focal stenosis of right vertebral artery ostium
830	830	0	No diffusion restriction Focal small late subacute infarct in right temporal subcortical white matter Old lacunar infarcts in pons Multiple old small infarcts in both cerebral periventricular deep white matter. tortuous both proximal internal carotid arteries- atherosclerotic change Developmental venous anomaly of left frontal white matter
831	831	0	1. Diffuse brain atrophy. 2. Focal nodular high signal intensity of left posterior putamen and left corona radiata on T2-weighted image but not definite on apparent diffusion coefficient map image at the corresponding area. ; Subacute infarct. 3. Multiple old petechial hemorrhages in both basal ganglias. 4. magnetic resonance angiography; Multiple steno-occlusive disease of both middle cerebral a…
832	832	0	1. Extended diffusion restriction area of left middle cerebral artery territory, compared to previous magnetic resonance image. ; Progressive subacute infarct. 2. Hemorrhagic transformation of left basal ganglia, left fronto-temporo-parietal cortex & left insular gyrus. Recanalization of left middle cerebral artery.
833	833	0	Target appeared lesion in right corona radiata on diffusion-weighted image (peripheral high signal rim) but not definite signal change on apparent diffusion coefficient map image at the corresponding area. - Subacute infarct. Retention cyst left sphenoid sinus. Diffuse brain atrophy. Multiple small infarcts in both frontal white matter. magnetic resonance angiography; Unremarkable.
834	834	0	1. Multifocal small nodular high signal intensity of right parietal cortex on diffusion-weighted image but not definite on apparent diffusion coefficient map image. 2. Neighboring prominent leptomeningeal enhancement. - Subacute infarct with leptomeningeal collateral. 3. Multiple unidentified bright object or small vessel disease in both cerebral subcortical white matter. 4. magnetic resonance an…
835	835	0	Focal cystic encephalomalacia of left parietal lobe. Focal high signal intensity of left parietal cortex but not on apparent diffusion coefficient map image - late subacute infarct magnetic resonance angiography: No gross abnormal finding.
836	836	0	1. parenchymal enhancement of left occipital cortex and left thalamus. : subacute infarcts Focal late subacute infarct in left thalamus. 2. old small infarcts in left cerebellar hemisphere 3. chronic right otomastoiditis 4. old small infarcts in both parietal deep white matter. magnetic resonance angiography: stenosis of both vertebral artery ostium Mild stenosis of left proximal internal carotid…
837	837	0	1. Focal small late subacute infarct in left temporal cortex. 2. Multiple infarct in both cerebral deep white matter. ; Old Old infarct in both inferior posterior cerebellar hemispheres. ; Old infarct in both internal carotid artery territory. 3. Multiple old lacunar infarcts in both basal ganglias. 4. No abnormal bleeding lesion. 5. magnetic resonance angiography; Focal severe stenosis of right …
838	838	0	Multifocal T2 high signal intensity with enhancement, diffusion restriction positive in right pre and post central gyrus and right parietal deep cortex, subcortical whitee matter. - Multifocal small subacute infarcts. Chronic pansinusitis. magnetic resonance angiography;unremarkable.
839	839	0	Multiple unidentified bright objects or small vessel diseases in both cerebral deep and subcortical white matter. Multi-focal nodular high signal intensity of left insular gyrus, left parietal cortex and left parietal subcortical white matter on T2-weighted image, fluid attenuated inversion recovery image and diffusion-weighted image but not definite change on apparent diffusion coefficient map i…
840	840	0	Focal small diffusion restriction in posterior limb of left internal capsule and left corona radiata. ; Non-progressive early subacute infarct. Multiple unidentified bright object or small vessel diseases in both frontal subcortical white matter. magnetic resonance angiography; Focal stenosis of left proximal cervical internal carotid artery.
841	841	0	1. Multiple small diffusion restrictions in right fronto-parietal lobe. ; No interval change. ; Non-progressive acute or early subacute infarct. 2. Chronic right maxillary sinusitis. 3. Chronic right otomastoiditis. 4. Diffuse brain atrophy. 5. Multiple prominent enhanced right frontal leptomeningeal vessels. - Multiple leptomeningeal collateral. 6. magnetic resonance angiography; Focal eccentric…
842	842	0	Concentric narrowing of left carotid capsule. Eccentric wall thickening of left proximal internal carotid artery. - Stenosis of left distal common carotid artery and left proximal internal carotid artery. Focal small diffusion restriction in left centrum semiovale. Focal small nodular high signal intensity of left parietal subcortical white matter on diffusion-weighted image but not definite on a…
843	843	0	1. Focal small nodular high signal intensity on diffusion-weighted image but not definite on apparent diffusion coefficient map image in left frontal white matter. - Subacute infarct. 2. Multiple old small infarcts in both cerebral deep white matter. 3. Old lacunar infarct in right basal ganglia. 4. Multiple old petechial hemorrhages in pons, left midbrain, right thalamus and, right basal ganglia…
844	844	0	1. Focal small nodular high signal intensity of left centrum semiovale on diffusion-weighted image but not definite signal change on apparent diffusion coefficient map image at the corresponding area. - Focal late subacute infarct. 2. Chronic right otomastoiditis. 3. Multiple unidentified bright objects or small vessel disease in both cerebral deep white matter. 4. magnetic resonance angiography;…
845	845	0	Small right subacute infarcts in left parietal and frontal deep white matter. No diffusion restriction. Old petechial hemorrhage in left cerebellar dentate nucleus and right thalamus. Old lacunar infarcts in left basal ganglia. Multiple old small infarcts in both cerebral deep white matter. Increased relative CBF, relative CBV of left ROI (at the level of basal ganglia), compare to contralateral …
846	846	0	1. Multiple parenchymal enhancement of right temporo-parietal gyrus. - Subacute infarct. - Multifocal hemorrhagic transformation positive. 2. Multiple old lacunar infarcts in both basal ganglias. 3. Multiple old small infarcts in both frontal deep white matter. 4. magnetic resonance angiography; Multiple stenosis of left vertebral artery. ; Involved in V2 & V4. Multiple stenosis of both proximal …
847	847	0	1. Focal patchy high signal intensity of right frontal white matter on T2-weighted image & fluid attenuated inversion recovery image, high signal intensity on diffusion-weighted image & apparent diffusion coefficient map image, no abnormal enhancement. - Subacute infarct. rule out Low grade glioma. 2. Multiple unidentified bright objects or small vessel disease in both cerebral subcortical white …
848	848	0	1. Symmetric high signal intensity of both basal ganglias on T2-weighted image and fluid attenuated inversion recovery image. - differential diagnosis : 1. Hypoxic-ischemic encephalopathy. 2. Toxic encephalopathy. 3. mitochondrial cytopathy. 4. venous infarct. 5.extrapontine myelinolysis. 2. Diffuse brain atrophy. 3. No diffusion restriction. 4. magnetic resonance angiography; Unremarkable. 5. Ol…
849	849	0	Symmetric diffusion restrictions in both hippocampus, globus pallidus. Multifocal small diffusion restrictions in left occipital, right fronto-parietal cortex. - Hypoxia. No interval change of diffusion restriction area Hemorrhagic transformation of both basal ganglia Multifocal acute small infarcts in right fronto-parietal and left occipital cortex. Multiple ischemia or infarcts in both cerebral…
850	850	0	1. Diffuse patch high signal intensity of both cerebral white matter on T2-weighted image and fluid attenuated inversion recovery image. - Diffusion restriction positive 2. Clinical information of carbon monoxide intoxication. 3. No abnormal bleeding lesion. 4. Focal small nodular enhance nodule abut left sigmoid sinus. ; about 1 cm diameter. 5. magnetic resonance angiography; Unremarkable. impre…
851	851	0	Diffuse diffusion restrictions in both cerebral cortex with swelling. - anoxic-hypoxic brain damage. Old small infarcts in both frontal subcortical white matter. Mucosal thickening or fluid retentions in both mastoid air cells. ; Both otomastoiditis.
852	852	0	Symmetric diffusion restrictions in both hippocampus. ; Mild swelling with T2 high signal intensity at the corresponding area. Equivocal multifocal high signal intensity with swelling in both cerebral cortex on T2-weighted image and fluid attenuated inversion recovery image. No abnormal enhancement. magnetic resonance angiography; Unremarkable. impression) differential diagnosis 1. secondary to g…
853	853	0	1. Focal small diffusion restriction in corpus callosum (splenium). differential diagnosis; 1. Focal acute infarct. 2. Drug intoxication. 3. Viral infection (influenza associated encephalitis / encephalopathy) 4.Generalization to seizure. 2. Multiple unidentified bright object or small vessel disease in both cerebral deep and subcortical white matter. 3. magnetic resonance angiography; Diffuse ec…
854	854	0	Focal diffusion restriction in corpus callosum, splenium - differential diagnosis : viral infection (influenza; influenza associated encephalopathy), antiepileptic drug, generalization to seizure, ischemia or infarct, demyelinating disease. magnetic resonance angiography: No gross abnormal finding.
855	855	1	1. Increased diffusion restriction of right fronto-temporal lobe. -Progressive acute right middle cerebral artery and anterior cerebral artery territory infarct. 2. Diffusion restriction of right parietal cortex. ; Acute infarct. 3. Partial recanalization of right proximal middle cerebral artery. 4. Visualized right internal carotid artery and right anterior cerebral artery. - Recanalization of r…
856	856	0	1. Diffusion restrictions in left fronto-temporal cortex. ; Acute infarct in left middle cerebral artery territory. 2. Multifocal small diffusion restrictions in right cerebellar hemisphere, both occipital cortex & left temporo-parietal cortex, left cerebral parasagittal white matter. - Multifocal acute small infarcts. 3. Multiple intracerebral hemorrhages in right cerebellar hemisphere, left med…
857	857	0	1. Hemorrhage in left precentral gyrus. ; Cortical enhancement positive, adjacent prominent leptomeningeal vascular enhancement positive, vasogenic edema positive - Subacute infarct with hemorrhagic transformation. rule out) meningoencephalitis with hemorrhage. 2. magnetic resonance angiography; Focal mild stenosis of right proximal cervical internal carotid artery. Focal stenosis and poststenoti…
858	858	0	1. Diffuse both cerebral subdural hygroma. 2. Multifocal both frontal & left temporo-occipital & parietal cortical subarachnoid hemorrhage. 3. Superficial hemosiderosis of right fronto-temporal lobe. 4. intraventricular hemorrhages in both lateral ventricle. 5. Multiple left fronto-temporal & parietal cortical & subcortical hematoma. 6. Multiple old small & microinfarcts in both cerebral deep & s…
859	859	0	1. No diffusion restriction. 2. Multiple old small infarcts in both cerebral deep and subcortical white matter. 3. Old lacunar infarct in right basal ganglia. 4. magnetic resonance angiography; unremarkable. 5. Focal soft tissue bulging in right frontal scalp. ; Low signal intensity on T1 and T2-weighted image. - Suggestive of acute hematoma.
860	860	0	1. Suggestively right fronto-parietal cranioplasty. 2. Focal superficial hemosiderosis of right parietal cortical surface. 3. Focal high signal intensity of right parietal subdural space on fluid attenuated inversion recovery image but not shown on other magnetic resonance image sequence ; artifact. rule out) Focal subdural hemorrhage. 4. Chronic right otomastoiditis. magnetic resonance angiograp…
861	861	0	No diffusion restriction Multiple old lacunar infarcts in both basal ganglias and left thalamus Focal left basal ganglia intracerebral hemorrhage: subacute Both frontal, maxillary, anterior and posterior ethmoid, right sphenoid sinusitis magnetic resonance angiography: No gross abnormal finding.
862	862	0	Cystic encephalomalacias with old hemorrhages in both frontal lobes Both frontal superficial hemosiderosis right frontal subacute intracerebral hemorrhage right frontal parenchymal enhancement positive : subacute infarct rule out) cerebritis Both frontal pachymeningeal enhancement : reactive dural enhancement. rule out) meningitis Both cerebral subdural hygromas Left frontal subdural fluid collec…
863	863	0	Focal dense dural calcification in cerebral anterior falx rule out) focal subdural hemorrhage Left maxillary sinusitis Atherosclerotic change of left distal common carotid artery and left proximal internal carotid artery.
864	864	0	Diffuse both cerebral subdural hemorrhage subdural hemorrhage along the cerebral falx an cerebellar tentorium No diffusion restriction Multi-focal cortical subarachnoid hemorrhage Multiple old small infarcts in both cerebral periventricular deep white matter. Focal stenosis of right vertebral artery ostium Small aneurysm at the left middle cerebral artery bifurcation
865	865	0	Diffuse left cerebral subdural hemorrhage Midline shifting positive Multiple unidentified bright objects or small vessel diseases in both cerebral deep white matter. No diffusion restriction Multiple old lacunar infarcts in both basal ganglias. Multiple old small infarcts in both cerebral periventricular deep white matter. Old hemorrhagic lacunar infarct in right basal ganglia Focal right occipit…
866	866	0	1. Subacute hematoma in left temporal lobe. - No abnormal enhancement. -Prefer to benign. 2. Focal old petechial hemorrhage in left thalamus. 3. Focal subacute infarct in left upper basal ganglia. 4. Multiple old lacunar infarcts in both basal ganglias and left thalamus. 5. Multiple old small infarcts in both cerebral deep white matter. 6. magnetic resonance angiography; Focal stenosis of left po…
867	867	0	1. No diffusion restriction. 2. diffuse left cerebral subdural hemorrhage. 3. Mild midline shifting. 4. Diffuse right cerebral subdural hygroma. 5. Multiple unidentified bright objects or small vessel disease in both cerebral subcortical white matter. 6. Focal old lacunar infarct in left basal ganglia. 7. Focal old small infarct in left inferior cerebellar hemisphere. 8. magnetic resonance angiog…
868	868	0	1. Subacute intracerebral hemorrhage in right basal ganglia. ; Associated mild surrounding edema, peripheral rim-like enhancement or resolving hematoma. - Benign hematoma. 2. No diffusion restriction. 3. Calcification in cerebral falx. 4. magnetic resonance angiography; Unremarkable.
869	869	0	Diffuse left cerebral subdural hemorrhage Midline shifting Focal lacunar infarct in left internal capsule (anterior limb) No diffusion restriction Steno-occlusive disease of both cavernous internal carotid arteries and proximal middle cerebral arteries (M1, 2). rule out) Steno-occlusive disease of right proximal vertebral artery (V1 and 2).
870	870	0	1. Subacute intracerebral hemorrhage with surrounding edema in right posterior putamen. ; No abnormal enhancement. ; Benign- looking. 2. Multiple old small infarcts in both fronto-parietal deep white matter. 3. Chronic right maxillary sinusitis. 4. magnetic resonance angiography; Aneurysm in basilar artery. ; Suggestively origin of left superior cerebellar artery Multiple stenosis of both caverno…
871	871	0	1. Focal small nodular dark signal intensity of right centrum semiovale on gradient echo image. ; Low signal intensity on T1-weighted image, high signal intensity on T2-weighted image, no enhancement at the corresponding area. - Focal petechial hemorrhage. 2. Focal atrophic change of right rectal gyrus. 3. magnetic resonance angiography; Unremarkable.
872	872	0	No diffusion restriction Both cerebral subdural hemorrhage Multiple old lacunar infarcts in both basal ganglias. Multiple old small infarcts in both cerebral periventricular deep white matter. Both otomastoiditis magnetic resonance angiography: No gross abnormal finding.
873	873	0	right parietal subcortical intracerebral hemorrhage with surrounding edema: subacute, no enhancement. - suggestively benign Old hemorrhage with encephalomalacia in left parietal cortex. Chronic right otomastoiditis / right posterior ethmoid sinusitis Multiple unidentified bright objects or small vessel disease in both cerebral deep white matter. Focal stenosis of left vertebral artery ostium
874	874	0	Cystic encephalomalacia with old hemorrhage in right frontal lobe No diffusion restriction rule out) scanty subdural hemorrhage along the posterior cerebral falx. Multiple unidentified bright objects or small vessel diseases in both cerebral deep and subcortical white matter. Both sphenoid sinusitis : diffuse increased signal intensity of left fronto-parietal cortex with swelling - diffuse low si…
875	875	0	Multiple cortical subacute hemorrhages in both inferior frontal gyrus (rectal gyrus) and left middle, inferior frontal gyrus. : peripheral enhancement, hemosiderin rim - resolving contusional hematomas Scanty subarachnoid hemorrhage or superficial hemosiderosis of right Sylvian cistern magnetic resonance angiography: No gross abnormal finding.
876	876	0	Diffuse both cerebral subdural hemorrhage No diffusion restriction Both frontal sinusitis magnetic resonance angiography: No gross abnormal finding.
877	877	0	Diffuse subarachnoid hemorrhage No diffusion restriction Focal old petechial hemorrhage in right basal ganglia magnetic resonance angiography: No gross abnormal finding.
878	878	0	Diffuse both cerebral subdural hemorrhage subdural hemorrhage along the cerebral falx. Midline shifting to left side magnetic resonance angiography; focal fenestration of right internal carotid artery bifurcation rule out) filling defect or thrombus. Focal ectatic changes of right proximal middle cerebral artery : atherosclerotic change rule out focal stenosis of right vertebral artery ostium
879	879	0	1. No diffusion restriction. 2. Diffuse scanty subdural hemorrhage in both temporo-occipital area. 3. subdural hemorrhage along the right cerebellar tentorium. 4. Focal dark thickened linear density in right frontal cortical sulci on gradient echo image rule out) focal cortical vascular thrombosis. 5. magnetic resonance angiography; Steno-occlusive disease of right anterior cerebral artery (A1) D…
880	880	0	Multifocal intracerebral hemorrhage in left sylvian cistern and left fronto-temporo-parietal cortical sulci. Focal small nodular signal voiding in left sylvian cistern or perisylvian area. - Aneurysm. rule out) Focal perisylvian intracerebral hemorrhage. No diffusion restriction. Multiple leptomeningeal enhancement in left perisylvian area. ; Reactive enhancement. rule out) Meningitis, metastasis…
881	881	0	1. Both cerebral subdural hemorrhage. 2. Cystic encephalomalacia in right temporal lobe with old hemorrhage. 3. Diffuse both cerebral subdural hemorrhage. 4. No diffusion restriction. 5. magnetic resonance angiography; Unremarkable. 6. Superficial hemosiderosis of left parietal lobe.
882	882	0	1. No diffusion restriction. 2. Diffuse subarachnoid hemorrhage, intraventricular hemorrhage in lateral ventricle. 3. Diffuse hydrocephalus. 4. magnetic resonance angiography; Aneurysm at the right cavernous internal carotid artery. ; Suggestive of posterior communicating artery origin. ; Posterior inferior direction.
883	883	0	Diffuse left cerebral subdural hemorrhage Midline shifting positive Multiple unidentified bright objects or small vessel diseases in both cerebral subcortical white matter magnetic resonance angiography: No gross abnormal finding.
884	884	0	Diffuse right cerebral subdural hemorrhage Multi-focal encephalomalacias in right temporo-parietal and occipital lobes magnetic resonance angiography: No gross abnormal finding.
885	885	0	1. intraventricular hemorrhage in right lateral ventricle, posterior body. 2. Scanty intraventricular hemorrhage in both lateral ventricle, temporal horn. 3. No abnormal enhancement including both choroid plexus. 4. No diffusion restriction. 5. Focal intracerebral hemorrhage in right parietal periventricular white matter or subependymal area. ; Focal internal nodular enhancement. rule out) Vascul…
886	886	1	1. diffusion restriction in left temporo-parietal cortex: no interval change of atrophy. 2. Perfusion defect in left posterior temporal cortex. ; Diffusion restriction/perfusion defect mismatched (diffusion restriction area>perfusion defect area) 3. Perfusion defect of right posterior temporal lobe. 4. Decreased relative CBF, CBV of right temporo-parietal cortex, compared to counterpart. 5. Delay…
887	887	1	Suspiciously small diffusion restriction in left pons - rule out) acute infarct magnetic resonance angiography: No gross abnormal finding.
888	888	0	Multifocal small diffusion restrictions in both cerebral subcortical deep white matter. No diffusion restriction. magnetic resonance angiography; Unremarkable.
889	889	1	Multiple small diffusion restrictions in left fronto-parietal white matter : multiple acute small infarcts On T2-weighted image and fluid attenuated inversion recovery, multiple dot-like high signal intensities of both cerebral subcortical and periventricular deep white matter. - Multiple unidentified bright objects or small vessel disease Scanty both frontal subdural hemorrhage Complete occlusio…
890	890	1	Multiple old petechial hemorrhages in pons, right thalamus and right parietal deep white matter. Multiple small diffusion restrictions or acute infarcts in both cerebral periventricular deep and subcortical white matter. Chronic both maxillary sinusitis Dolichoectasia of vertebrobasilar artery Focal stenosis of left distal vertebral artery (C1 level) Chronic both maxillary, left posterior ethmoid…
891	891	1	Small diffusion restriction in corpus callosum, genu - acute infarct - No significant interval change since the last examination. Old infarcts in both parietal and left occipital lobes. Multiple old lacunar infarcts in both basal ganglias. Multiple old small infarcts in right cerebellar hemisphere. Focal old petechial hemorrhage in pons Old fracture with fat herniation of right medial orbital wal…
892	892	1	1. Cystic encephalomalacia or old infarct in left internal carotid artery territory. 2. Focal small diffusion restriction in subcortical white matter of left medial temporal lobe. ; Focal acute small infarct. 3. Cortical high signal intensity of left inferior cerebellar hemisphere on T1-weighted image. ; Pseudolaminar necrosis rather than hemorrhage. 4. magnetic resonance angiography; Unremarkabl…
893	893	1	1. Focal small diffusion restrictions in left frontal subcortical white matter, left parietal cortex. ; multifocal small acute infarcts. 2. Focal encephalomalacia with old hemorrhage in right frontal subcortical white matter. 3. Diffuse brain atrophy, considering patient age. 4. Hepatic encephalopathy. rule out) Prolonged total parenteral nutrition. 5. No abnormal enhancement. 6. Scanty both fron…
894	894	1	Diffusion restriction in both anterior medulla : acute small infarcts rule out) hypertrophic olivary degeneration Focal old lacunar infarct in left basal ganglia Focal old lacunar infarct in left posterior pons Multiple old small infarcts in both cerebral periventricular deep white matter. Small extraaxial tumor in left temporal area : homogeneous enhancement positive --meningioma Focal stenosis …
895	895	1	1. Cystic encephalomalacia in right fronto-parietal occipital and left parietal lobe. ; Old infarct. ; Combined old hemorrhage in right occipital cortex. 2. Multifocal old petechial hemorrhages in left thalamus and left parietal subcortical white matter. 3. Focal small diffusion restriction in right temporal subcortical white matter and right corona radiata. ; Focal acute infarcts. 4. Chronic bot…
896	896	1	1. Multiple unidentified bright object or small vessel disease in right fronto-parietal deep and subcortical white matter. 2. Focal old small infarct in left frontal deep white matter and left basal ganglia. 3. Focal infarct in right precentral gyrus. 4. Acute or recent infarct. 5. Focal old lacunar infarct in central pons. 6. Chronic both maxillary sinusitis. 7. magnetic resonance angiography; B…
897	897	1	Focal small diffusion restriction in right thalamus Multiple old lacunar infarcts in both basal ganglias and thalamus. Multiple old small infarcts in both cerebral periventricular deep white matter. Focal old petechial hemorrhage in left thalamus Multiple old petechial hemorrhage in left parietal subcortical white matter magnetic resonance angiography: No gross abnormal finding.
898	898	1	Focal small diffusion restriction in right thalamus : focal acute infarct Multiple old lacunar infarcts in both basal ganglias. Multiple old small infarcts in both cerebral periventricular deep white matter. Segmental stenosis of right proximal cervical internal carotid artery Focal stenosis of right proximal external carotid artery Focal eccentric wall thickening or stenosis of left distal verte…
899	899	1	Focal small diffusion restriction in left midbrain. - acute infarct Multiple old small infarcts in both cerebral subcortical and deep white matter. magnetic resonance angiography: focal stenosis of left distal posterior cerebral artery (P3) and right vertebral artery ostium
900	900	1	1. Multiple small diffusion restrictions in left upper basal ganglia, left frontal deep white matter and left parietal subcortical white matter. ; Multifocal acute small infarcts in left middle cerebral artery territory. 2. Multiple unidentified bright object or small vessel disease in both cerebral subcortical white matter. 3. Engorged both superior ophthalamusc vein. rule out) obstruction 4. ma…
901	901	1	1. Focal small diffusion restriction in right thalamus. ; Focal acute small infarct. 2. Dolichoectasia of vertebro-basilar artery. 3. Multiple unidentified bright objects or small vessel diseases in both cerebral deep white matter. 4. Steno-occlusive disease of left cavernous internal carotid artery. 5. Suspiciously small aneurysm at the origin of left posterior communicating artery.
902	902	1	1. Focal small diffusion restriction in right insular gyrus & right frontal white matter. ; Acute small infarcts. 2. Ischemic gliosis in pons. 3. Multiple old small infarcts in both fronto-parietal deep white matter. 4. Focal blooming artifact in right sylvian cistern, suggestive. - Suggestively focal intravascular thrombosis of right middle cerebral artery, M2. 5. Focal right parietal subcortica…
903	903	1	1. Focal mild to moderate stenosis of left proximal internal carotid artery. 2. Focal stenosis of right vertebral artery ostium. 3. Aneurysm in left middle cerebral artery bifurcation. ; lateral projection. 4. Steno-occlusive disease of both proximal middle cerebral arteries & anterior cerebral arteries & both cavernous internal carotid arteries. 5. Focal severe stenosis of both proximal posterio…
904	904	1	Focal small diffusion restriction in right superior cerebellar hemisphere Multiple old petechial hemorrhages in pons, right cerebellar hemisphere and left temporal uncus. Multiple old small infarcts in both cerebral periventricular deep white matter. Chronic left maxillary sinusitis Multiple stenosis of basilar artery, left anterior inferior cerebellar artery, both distal vertebral arteries (V4),…
905	905	1	1. Diffusion restriction in left anterior medullary and left anterior pons. ; Acute small infarcts. 2. Multiple old lacunar infarcts in both basal ganglia and left thalamus. 3. Multiple old small infarcts both cerebral deep white matter. 4. Old hemorrhage lacunar infarct in left basal ganglia. 5. Focal old petechial hemorrhage in right cerebellar hemisphere. 6. Focal hemorrhage in left anterior p…
906	906	1	1. Focal small diffusion restriction in left posterior cerebellar hemisphere. ; Focal acute small infarct. 2. Multiple old small infarcts in both cerebral deep white matter. 3. magnetic resonance angiography; Suspiciously small aneurysm at the origin or right posterior communicating artery.
907	907	1	Multiple unidentified bright objects or small vessel diseases in both cerebral deep and subcortical white matter. Focal small diffusion restriction in left basal ganglia - focal acute infarct Focal stenosis of left middle cerebral artery (M1)
908	908	1	1. Focal small diffusion restrictions in right thalamus. ; Acute onset lacunar infarct. 2. Multiple old small infarcts in both cerebral deep white matter. 3. Multiple old lacunar infarcts in both cerebral deep gray matter. 4. Multiple old petechial hemorrhages in both basal ganglias & right parietal subcortical white matter. 5. magnetic resonance angiography; Luminal irregularity with mild narrow…
909	909	1	1. Multiple small diffusion restrictions in both parietal & right frontal cortical & subcortical zone. - Multiple acute small infarcts. 2. Diffuse brain atrophy. 3. Multiple old infarcts in both cerebral deep white matter. 4. Old petechial hemorrhage both basal ganglias, pons & right frontal subcortical white matter. 5. Focal eccentric wall thickening or stenosis of left proximal internal carotid…
910	910	1	1. multifocal small diffusion restrictions in right frontal cortex, right caudate nucleus head and right frontal subcortical white matter. ; Acute infarcts in right anterior cerebral artery territory. 2. Multiple unidentified bright object or small vessel diseases in both frontal deep and subcortical white matter. 3. Prominent enhanced right fronto-temporo-parietal cortical vessels. ; Stagnant fl…
911	911	1	Old petechial hemorrhages in left pons and left cerebellar hemisphere. Focal cystic encephalomalacia of both frontal lobes; inferior frontal gyrus. Multiple small diffusion restrictions in left frontal cortex, left parietal subcortical white matter and left centrum semiovale. - multiple acute small infarcts Multiple old lacunar infarcts in both basal ganglias. Multiple old small infarcts in both …
912	912	1	Focal small diffusion restriction in left posterior putamen. - acute infarct Multiple old lacunar infarcts in both basal ganglias. Multiple old small infarcts in both cerebral periventricular deep white matter. Multiple old small infarct in left inferior cerebellar hemisphere. Focal stenosis of right vertebral artery ostium
913	913	1	1. Diffusion restriction in left thalamus, left hippocampus, medial temporo-occipital gyrus, left parietal cortex (left posterior cerebral artery and left thalamoperforating artery territory zones) and right cerebellar hemisphere. ; Acute infarcts. 2. Focal small diffusion restriction or acute infarct in corpus callosum (splenium). 3. Multiple old small infarcts in both cerebral deep white matter…
914	914	1	1. Diffusion restriction in left insular gyrus and left frontal upper ocular portion. - Acute infarct. 2. Multiple small diffusion restrictions in both frontal and parietal, right occipital subcortical white matter. - Multifocal acute small infarcts. 3. Focal enhancement of right frontal deep cortex, right frontal subcortical white matter and right caudate nucleus. ; Multifocal subacute infarcts.…
915	915	1	1. Non-visualized right internal carotid artery. 2. Scanty vascular flow of right middle cerebral artery through anterior communicating artery. - Complete occlusion of right proximal internal carotid artery. 3. Diffuse vaso-occlusion disease of right cavernous internal carotid artery, left middle cerebral artery, both anterior cerebral arteries. 4. Multiple diffusion restrictions in right fronto-…
916	916	1	Multiple diffusion restrictions in right temporo-occipital cortex, right hippocampus, parahippocampal gyrus, left thalamus and left occipital cortex : multiple acute infarct : focal hemorrhagic transformation of right occipital cortex. Aneurysm of right cavernous internal carotid artery; suggestively origin of right posterior communicating artery
917	917	1	1. Focal subacute infarct in right centrum semiovale. 2. Multiple old small infarcts in both cerebral deep white matter. 3. Multiple old lacunar infarcts in both basal ganglias and thalamus. 4. magnetic resonance angiography; Unremarkable.
918	918	1	1. Multifocal diffusion restrictions in left parieto-occipital cortex & white matter. ; Multifocal acute infarct. 2. Multiple old small infarcts in both fronto-parietal deep white matter. 3. Multiple old lacunar infarcts in both basal ganglias. 4. Bilateral thalamusc high signal intensity on T2-weighted image. differential diagnosis - 1. Infarct or ischemia. 2. Venous infarct. 3. Viral encephalit…
919	919	1	1. Diffusion restrictions in right fronto-parietal cortex, right frontal deep white matter and right basal ganglia. ; Multifocal acute or early subacute infarct in right middle cerebral artery territory. 2. Extraaxial tumor in right temporal area. ; Calcified meningioma, most likely. 3. Old infarct in right precentral gyrus. 4. magnetic resonance angiography; Complete occlusion of right proximal …
920	920	1	Focal old small infarct in left posterior putamen Focal small diffusion restriction in posterior limb of left internal capsule - acute small infarct Focal stenosis of right vertebral artery ostium Diffuse stenosis of both proximal middle cerebral artery (M1) and distal basilar artery. Stenosis of left middle cerebral artery (proximal M2) rule out) aneurysm at the right middle cerebral artery bifu…
921	921	1	1. Diffusion restriction in right basal ganglia and left centrum semiovale. ; Acute infarct. 2. Old hemorrhage in left basal ganglia, both cingulate gyrus. 3. Multiple old small infarcts in both cerebral deep white matter. 4. Old lacunar infarcts in both thalamus. 5. magnetic resonance angiography; Diffuse decreased arborization of right middle cerebral artery branches. ; Diffuse vaso-occlusive d…
922	922	1	Marked limited image interpretation due to material artifact. 1. Diffusion restrictions in left fronto-temporal opercular portion, left insular gyrus, left basal ganglia and left parietal cortex. ; Acute infarct in left middle cerebral artery territory. 2. Multifocal hemorrhagic transformation of left fronto-parietal cortex and left insular gyrus. 3. Blooming artifact of left middle cerebral arte…
923	923	1	Multiple small diffusion restrictions in left basal ganglia, left fronto-temporo-parietal and left occipital cortex - acute infarcts multiple old small infarcts in both cerebral deep white matter Old petechial hemorrhage in right thalamus. Decreased relative CBF, CBV of left ROI4, compared to counterpart of right ROI3 above the basal ganglia level. Stenosis of left proximal internal carotid artery
924	924	1	1. Focal small diffusion restriction in posterior limb of internal capsule. ; Focal acute small infarct. 2. Multiple old small infarcts in both cerebral deep white matter. 3. magnetic resonance angiography; unremarkable.
925	925	1	1. Focal small diffusion restriction in left upper pons. ; Focal acute small infarct. 2. Multiple old small infarcts in both cerebral deep white matter. 3. Focal old hemorrhage in left upper basal ganglia. 4. magnetic resonance angiography; Focal eccentric wall thickening or mild stenosis of mid-level basilar artery. Focal steno-occlusive disease of right distal vertebral artery (V4). Focal sever…
926	926	1	1. Multiple small diffusion restrictions in right fronto-parietal cortexes and right cerebral deep white matter. - Multiple acute small infarcts in right middle cerebral artery territory. 2. Provident Leptomeningeal enhancement right frontal temporo-parietal lobe or right middle cerebral artery territory. - Leptomeningeal engorgement or prominent collateral. 3. Focal old petechial hemorrhages in …
927	927	1	1. Multifocal small diffusion restrictions in right fronto-parietal cortex white matter. ; Multifocal acute infarcts, embolism. : Focal right frontal leptomeningeal enhancement adjacent right frontal infarct. ; Suggestive of leptomeningeal collateral or vascular stagnant flow. 2. Focal small diffusion restriction in right temporal cortex. ; Focal Acute infarct. 3. Multiple unidentified bright obj…
928	928	1	Focal small diffusion restriction in right parietal subcortical white matter : focal acute small infarct Multiple old lacunar infarcts in both basal ganglias and thalamus. Multiple old small infarcts in both cerebral periventricular deep white matter. magnetic resonance angiography: No gross abnormal finding.
929	929	1	Cystic encephalomalacia in left temporo-parietal lobes with old hemorrhage Old hemorrhagic lacunar infarct in right basal ganglia Multiple old small infarcts in both cerebral periventricular deep white matter. Multiple old small infarct in left cerebellar hemisphere Multiple small diffusion restrictions in both cerebellar hemispheres - multiple acute small infarcts Vaso-occlusive disease of dista…
930	930	1	1. Cystic encephalomalacia with old hemorrhage in left basal ganglia, left thalamus capsular zone, left temporo-occipital lobe. 2. Focal diffusion restriction in left upper pons. ; Focal acute infarct. 3. Wallerian degeneration of left internal capsule (posterior limb), left cerebral peduncle and left anterior pons. 4. Old lacunar infarct in pons and right basal ganglia. 5. Multiple old small inf…
931	931	1	1. Focal small diffusion restriction in right thalamus & right corona radiata. ; Acute infarcts. 2. Multiple old small infarcts in both cerebral deep & subcortical white matter. 3. Chronic right otomastoiditis. 4. Old lacunar infarct in both basal ganglias. 5. Old petechial hemorrhage in right cerebellar hemisphere. 6. magnetic resonance angiography; Multiple stenosis of left distal vertebral art…
932	932	1	1. Diffusion restrictions in left parietal cortex. ; Acute or early subacute infarct. 2. Late subacute infarct in left parietal subcortical white matter. 3. Old infarct in right inferior cerebellar hemisphere. 4. Multiple old small infarcts in both cerebral deep white matter. 5. Old small infarcts in both thalamus. 6. Old hemorrhage in pons, both basal ganglias, left thalamus & right cerebral whi…
933	933	1	multiple small diffusion restrictions in right fronto-parietal cortex, including right precentral gyrus, left tempor-occipital, left parietal cortex and both cerebral parasagittal white matter - multiple acute infarcts Focal right frontal cortical enhancement positive: focal subacute infarct Multiple old small infarcts in both cerebral periventricular deep white matter. Diffuse vaso-occlusive dis…
934	934	1	1. Diffusion restriction in right pons. - Acute infarct. 2. Multiple old small infarcts in both cerebral deep white matter. 3. Multiple old lacunar infarcts in both basal ganglias. 4. Focal old petechial hemorrhage in left frontal and right temporal subcortical white matter. 5. Focal stenosis of left proximal internal carotid artery and external carotid artery. 6. Steno-occlusive disease of right…
935	935	1	1. No diffusion restriction. 2. Diffuse brain atrophy. 3. Multiple old small and microinfarcts in both frontal white matter. 4. Both maxillary sinusitis. 5. magnetic resonance angiography; Unremarkable.
936	936	1	1. Focal small diffusion restriction in right thalamus. ; Focal acute onset lacunar infarct. 2. Multiple old small infarcts in right cerebellar hemisphere. 3. Multiple old small infarcts in both cerebral deep and subcortical white matter. 4. Focal stenosis of left proximal internal carotid artery. 5. Multiple irregular luminal narrowing or stenosis of right vertebral artery (V1 & V2 & V3). ; Foca…
937	937	1	1. Multiple diffusion restrictions in right upper basal ganglia and right corona radiata. ; Multifocal acute small infarcts. 2. Multiple unidentified bright objects or small vessel disease in both cerebral deep and subcortical white matter. 3. Both fronto-, anterior ethmoid and maxillary sinusitis. rule out) polyp in left nasal cavity. 4. magnetic resonance angiography; Focal severe stenosis of r…
938	938	1	1. Multiple diffusion restrictions in right fronto-parietal cortex and white matter - multiple acute small infarcts , suggestive of embolic origin 2. magnetic resonance angiography: severe stenosis of right proximal internal carotid artery Focal severe stenosis of left vertebral artery ostium and right anterior cerebral artery (A1) 3. Blooming artifact of right frontal cortical sulci on gradient …
939	939	1	1. Multiple diffusion restrictions in corpus callosum (splenium), right occipital cortex. ; Combined multiple cystic change and enhancement positive in right occipital cortex. - Combined acute, subacute and old infarct in right occipital lobe. 2.acute or subacute infarct in corpus callosum. 3. Focal small subacute infarct in right thalamus. 4. Multiple old lacunar infarcts in both basal ganglias …
940	940	1	Focal small diffusion restriction in left thalamus : focal acute small infarct Venous malformation in left frontal deep white matter Multiple stenosis of right distal vertebral artery Severe vaso-occlusion of right proximal middle cerebral artery; scanty right middle cerebral artery flow
941	941	1	1. Multiple small diffusion restrictions in left cerebellar hemisphere, pons. ; Multifocal acute small infarcts. 2. Diffuse brain atrophy. 3. Multiple old small infarcts in both fronto-parietal deep white matter. 4. Focal old lacunar infarct in right thalamus. 5. Focal stenosis of left proximal subclavian artery. 6. Focal severe stenosis of right proximal internal carotid artery. 7. Focal stenosi…
942	942	1	Multiple diffusion restrictions in left inferior posterior cerebellar hemisphere or left internal carotid artery territory. - Acute infarct. No bleeding lesion. Increased intra vascular signal intensity of left distal vertebral artery (V4). - Suspiciously intravascular thrombosis.
943	943	1	Multiple small diffusion restrictions in both cerebral cortical and corticomedullaryy junctions - multiple acute small infarcts - embolic origin Polyp in right nasal cavity right posterior ethmoid and right sphenoid sinusitis. Multiple old small infarcts in both cerebral deep white matter. Focal lacunar infarct in left posterior pons. Complete occlusion of proximal right common carotid artery. Di…
944	944	1	1. Multifocal small nodular diffusion restrictions in right parietal subcortical white matter. ; Multifocal acute small infarcts. 2. Multiple old small infarcts in both cerebral deep white matter. 3. Multipl old lacunar infarcts in both basal ganglias and right thalamus. 4. Old petechial hemorrhage in right thalamus. 5. magnetic resonance angiography; Tortuous and ectatic both proximal common car…
945	945	1	1. Multifocal diffusion restrictions in right basal ganglia, right cerebral parasagittal white matter & right parietal cortex. ; Multifocal acute small infarcts. 2. Multiple old infarcts in both fronto-parietal deep white matter. 3. magnetic resonance angiography; Focal stenosis of left proximal internal carotid artery. Multiple stenosis of both distal, proximal vertebral artery, mid one & third …
946	946	1	1. Diffusion restriction in left parietal lobe. 2. Focal diffusion restriction in right frontal subcortical white matter. 3. Perfusion defect of left parietal lobe. 4. Delayed MTT, TTP and TO of left parietal lobe. 5. Decreased relative CBF, relative CBV of left ROI (at and above the basal ganglia level), compared to counterpart of right ROI. - Acute infarct in left parietal lobe. 6. Focal acute …
947	947	1	Small diffusion restriction in left basal ganglia and left corona radiata. - acute infarcts Encephalomalacia with old hemorrhage in left parieto-occipital lobes. Focal old hemorrhage in left basal ganglia Encephalomalacia in right frontal lobe Focal old small infarct in left inferior cerebellar hemisphere. magnetic resonance angiography: No gross abnormal finding. Chronic pansinusitis
948	948	1	1. Multiple small diffusion restrictions in right parasagittal white matter. - Multifocal acute infarct. 2. Focal extraaxial right frontal area. ; Dural broad based, maximum 1.5 cm transverse diameter, well- defined, homogeneous enhancement. - Meningioma. 3. Another extraaxial tumor & left frontal area. ; Dural broad based, maximum 1.0 cm diameter, homogeneous enhancement, well- defined. - Mening…
949	949	1	1. Multiple small diffusion restrictions in right temporal deep and subcortical white matter and right cerebral parasagittal white matter. ; Multiple acute small infarcts. 2. Focal cystic encephalomalacia in left occipital cortexes. ; Old infarct. 3. Old small infarct in right frontal deep white matter. 4. Old lacunar infarct in right basal ganglia. 5. Multiple old small infarcts in both cerebral…
950	950	1	Focal small diffusion restriction in right pons : focal acute small infarct Chronic right maxillary sinusitis Multiple old small infarcts in both cerebral periventricular deep white matter. Multiple stenosis of right anterior cerebral artery, both posterior cerebral arteries, left cavernous internal carotid artery and left middle cerebral artery. Dolichoectasia of vertebrobasilar artery
951	951	1	Diffusion restriction in right putamen and right corona radiata - acute infarct Multiple unidentified bright objects or small vessel diseases in both cerebral deep and subcortical white matter magnetic resonance angiography: No gross abnormal finding.
952	952	1	1. Diffuse brain atrophy. 2. Focal small diffusion restriction in left putamen. - Acute onset lacunar infarct. 3. Focal old small infarct in left inferior posterior cerebellar hemisphere. 4. Old lacunar infarcts in both basal ganglias. 5. Multifocal old small infarcts in both fronto-temporal deep and subcortical white matter. 6. magnetic resonance angiography; Junction dilatation of left posterio…
953	953	1	1. Focal small diffusion restriction in left temporal subcortical white matter. ; Focal acute small infarct. 2. magnetic resonance angiography; Unremarkable.
954	954	1	1. Diffusion restriction in right posterior cerebral artery territory. ; Acute infarct. 2. Focal small diffusion restriction in right thalamus. ; Focal acute infarct. 3. Focal old lacunar infarct in left thalamus. 4. Multiple old small infarcts in both cerebral deep and subcortical white matter. 5. Focal old hemorrhage in right frontal subcortical white matter. 6. Acute infarct with hemorrhagic t…
955	955	1	Focal small diffusion restriction in right posterolateral medulla - focal acute small infarct Old hemorrhage in right striatocapsular zone and right corona radiata. Focal old hemorrhage in left posterior pons. Multiple old small infarcts in both cerebral periventricular deep white matter. Chronic left maxillary sinusitis tortuous and ectatic vertebrobasilar artery; dolichoectasia with multiple st…
956	956	1	Multiple small diffusion restrictions in left temporo-parietal cortex, left subinsular white matter, left parietal subcortical white matter. - Multiple acute small infarcts. Multifocal blooming artifact of left parietal cortical vessels. ; Suggestive of multifocal cortical vessels thrombosis. Prominent enhanced left parietal surface cortical vessels. - Stagnant vascular flow versus prominent lept…
957	957	1	Focal small diffusion restriction in right pons - focal acute infarct Focal severe stenosis of left proximal vertebral artery. Focal stenosis of proximal basilar artery. Left microphthalmia with vitreous degeneration or hemorrhage.
958	958	1	1. Diffusion restriction in right fronto-temporo-parietal cortical & white matter. - Acute or early subacute infarct. - Perfusion defect area at the corresponding diffusion restriction area. - Matched diffusion restriction area with perfusion defect area. 2. Marked decreased CBF, CBV, delayed MTT, TTP & TO of right ROI, compared to counterpart of left ROI at the level of basal ganglia. 3. Marked …
959	959	1	Diffusion restriction in right insular and right post central gyrus - acute infarct Multi-focal small diffusion restriction in right frontal cortex and right parasagittal white matter. - acute small infarcts Prominent enhanced right fronto-temporo-parietal leptomeningeal vessels - differential diagnosis : stagnant flow versus leptomeningeal collateral magnetic resonance angiography: No gross abno…
960	960	1	1. Multiple small diffusion restrictions in both basal ganglias, both frontal subcortical white matter, right frontal deep white matter, left parietal subcortical white matter and both cerebellar hemispheres. 2. Multiple hemorrhages with surrounding edema in both basal ganglias. 3. Multiple small nodule with surrounding edema in both basal ganglias, left temporal subcortical white matter. - Combi…
961	961	1	Multiple small diffusion restrictions in left fronto-temporo-parietal lobe, left subinsular white matter. - Acute infarct. Focal hemorrhagic transformation of left insular gyrus. Old petechial hemorrhages in both thalamus. magnetic resonance angiography; Focal stenosis of left middle cerebral artery (proximal M2).
962	962	1	Diffusion restrictions in left hippocampus and left thalamus - acute small infarcts Retention cyst in left maxillary sinus Multiple old small infarcts in both cerebral periventricular deep and subcortical white matter. Complete occlusion of right common carotid artery and internal carotid artery Diffuse vaso-occlusive disease of right vertebral artery
963	963	1	1. Focal small diffusion restriction in left basal ganglia - acute small infarct 2. Diffuse brain atrophy, considering patient's age. 3. Multiple old small infarcts in both cerebral deep white matter. 4. Old lacunar infarcts in both basal ganglias & thalamus. 5. Multiple old infarct in left middle cerebellar peduncle & left cerebellar hemisphere. 6. Focal cystic encephalomalacia in left inferior …
964	964	1	1. Multifocal small diffusion restrictions in right basal ganglia. ; Multifocal acute infarct. 2. Multiple unidentified bright objects or small vessel disease in both cerebral deep white matter. 3. Multiple old small infarcts in both parietal deep white matter. 4. Linear enhanced vascular structure or venous malformation in left cerebellar hemisphere. 5. magnetic resonance angiography; Mild to mo…
965	965	1	multiple diffusion restrictions in both cerebellar hemispheres, right temporo-occipital cortex, right basal ganglia, right fronto-parietal cortex and right centrum semiovale. - multiple acute small infarcts; embolic origin Multiple old lacunar infarcts in both basal ganglias. Multiple old small infarcts in both cerebral periventricular deep white matter. Focal small nodular enhancement abut left …
966	966	1	Focal small diffusion restriction in right medial temporo-occipital cortex. - focal acute infarct Diffuse brain atrophy Multiple unidentified bright objects or small vessel diseases in both cerebral deep white matter. magnetic resonance angiography: No gross abnormal finding.
967	967	1	Focal diffusion restriction in left pons - acute small infarcts Multiple old lacunar infarcts in both basal ganglias and right thalamus. Multiple old small infarcts in both cerebral periventricular deep white matter. Focal old infarct with hemorrhage in right frontal lobe. magnetic resonance angiography: No gross abnormal finding.
968	968	1	Multiple small diffusion restrictions in right parasagittal white matter and right parietal cortex : acute infarcts Focal increased intravascular signal intensity of right proximal middle cerebral artery: suggestive of thrombosis - severe vaso-occlusion of right proximal middle cerebral artery on magnetic resonance angiography Diffuse engorged leptomeningeal vessels in right middle cerebral arter…
969	969	1	Focal small diffusion restriction in left occipital cortex : acute infarcts Linear enhanced structure of right frontal lobe : venous malformation Retention cyst in right maxillary sinus magnetic resonance angiography: No gross abnormal finding.
970	970	1	Focal small diffusion restriction in right basal ganglia and right corona radiata - acute infarct Old lacunar infarct in right basal ganglia Multiple old small and microinfarcts in both cerebral periventricular deep white matter. Retention cyst in both maxillary sinuses Both ethmoid sinusitis Focal mild stenosis of left proximal middle cerebral artery (M1)
971	971	1	1. Focal small diffusion restriction in left basal ganglia and left corona radiata. ; Acute infarct. 2. No evidence enhancement. 3. No evidence bleeding lesion. 4. magnetic resonance angiography; Unremarkable. 5. Focal old lacunar infarct in right posterior putamen. 6. Right frontal, both maxillary, ethmoid and sphenoid sinusitis.
972	972	1	Focal diffusion restriction in right putamen and right corona radiata : focal acute small infarct Focal old lacunar infarct in left basal ganglia Multiple old small infarcts in both cerebral periventricular deep white matter. Focal cystic dilatation superficial to left parietal cortex ; arachnoid cyst rule out) old cortical infarct multiple irregular wal thickening or atherosclerosis of both prox…
973	973	1	1. Diffusion restriction in left temporo-parietal cortex. ; Enhancement negative. ; Focal hemorrhagic transformation. - Acute infarct with focal hemorrhagic transformation. 2. Multiple unidentified bright object or small vessel disease in both cerebral subcortical white matter. 3. Multiple old small infarcts in both cerebellar hemispheres. 4. Stenosis of right vertebral artery ostium.
974	974	1	Multiple small diffusion restrictions in both centrum semiovales and left pre and postcentral gyrus - multiple acute small infarcts Multiple old small infarcts in both cerebral periventricular deep white matter. Old petechial hemorrhages both parietal subcortical white matter. Multiple stenosis of both cavernous internal carotid arteries and distal vertebral arteries (V4).
975	975	1	1. Multiple small diffusion restrictions in both cerebellar hemispheres, right parietal cortex & right hippocampus. ; Acute infarcts. 2. Linear enhanced vascular structure in right parietal white matter. ; Venous malformation. 3. Focal old petechial hemorrhage in right frontal subcortical white matter. 4. magnetic resonance angiography; Unremarkable. Multifocal acute infarcts in both cerebellar h…
976	976	1	1. Chronic both otomastoiditis. 2. Focal small diffusion restriction in right subinsular white matter. ; Focal acute onset lacunar infarct. 3. Multifocal small diffusion restriction in right fronto-parietal cortex and white matter. ; Multifocal acute small infarcts. 4. Multiple old small infarct in both cerebral deep white matter. 5. Suspiciously multifocal cortical vessels thrombosis of right fr…
977	977	1	Focal small diffusion restriction in left parietal periventricular deep white matter. - focal acute small infarct Focal old small infarct in right cerebral parasagittal white matter. Focal old infarct in left temporo-occipital cortex with old hemorrhages. Multiple old small infarcts in both cerebral white matter. Complete occlusion of both proximal middle cerebral arteries.
978	978	1	1. Focal small diffusion restriction in left hippocampus. ; Focal acute small infarct. rule out Transient global amnesia. 2. Chronic left otomastoiditis. 3. Multifocal unidentified bright object in both frontal subcortical white matter. 4. magnetic resonance angiography; Unremarkable.
979	979	1	1. Multiple small diffusion restrictions in left frontal deep white matter and left occipital subcortical white matter, both centrum semiovale and right cerebellar hemisphere. ; Multiple acute small infarcts. magnetic resonance angiography; Unremarkable.
980	980	1	1. Focal small diffusion restriction in right parietal cortex. ; Focal acute infarct. 2. Multiple small and microinfarcts in both cerebral deep and subcortical white matter. 3. magnetic resonance angiography; Unremarkable.
981	981	1	1. Multiple small diffusion restrictions in right cingulate gyrus, corpus callosum and right frontal white matter. ; Multiple acute infarcts. 2. Chronic both frontal, right anterior ethmoid, right maxillary and left sphenoid sinusitis. 3. Chronic right otomastoiditis. 4. Multiple old lacunar infarcts in pons. 5. Multiple old lacunar infarcts in both basal ganglias and thalamus. - Chronic hyperten…
982	982	1	1. Diffusion restrictions in right fronto-parietal cortex. ; Acute infarct. 2. Diffuse brain atrophy. 3. Multiple old small infarcts in both cerebral deep white matter. 4. Old lacunar infarct in right internal capsule, right basal ganglia and left thalamus. 5. Retention cysts in both maxillary sinuses. 6. Chronic both otomastoiditis. 7. Prominent enhanced leptomeningeal collateral in right pariet…
983	983	1	Focal small diffusion restriction in left parietal deep white matter - focal acute small infarct Multiple old lacunar infarcts in pons. Multiple old lacunar infarcts in both basal ganglias and right thalamus Multiple old small infarcts in both cerebral periventricular deep white matter. Focal stenosis of right vertebral artery ostium and left mid-level vertebral artery Multiple stenosis of both c…
984	984	1	1. Multiple old infarct in left middle cerebral artery territory. 2. Focal small diffusion restriction in left upper pons. - Focal acute infarct. 3. Focal old lacunar infarct in right thalamus. 4. Focal small subacute infarct in right basal ganglia and right temporal subcortical white matter. 5. multiple old petechial hemorrhage in right temporal subcortical white matter. 6. Complete occlusion of…
985	985	1	focal linear diffusion restriction in left centrum semiovale - acute small infarct multiple old small infarcts in both cerebellar hemispheres Multiple old lacunar infarcts in both basal ganglias. Multiple old small infarcts in both cerebral periventricular deep white matter. magnetic resonance angiography: No gross abnormal finding.
986	986	1	1. Focal old hemorrhagic lacunar infarct in left posterior putamen. 2. Focal small diffusion restriction in left upper basal ganglia and left corona radiata. ; Focal acute infarct. 3. Venous malformation of right cerebellar hemisphere. 4. magnetic resonance angiography; Suspiciously small aneurysm in anterior communicating artery.
987	987	1	1. Multiple small diffusion restrictions in right cerebellar hemisphere, cerebellar vermis and right cingulate isthmus. ; Multifocal acute small infarcts. 2. Focal enhancement of right occipital cortex. ; Subacute infarct. 3. Focal small nodular high signal intensity of left occipital cortex on T2-weighted image but not definite on apparent diffusion coefficient map image. - Subacute infarct. 4. …
988	988	1	1. Multiple diffusion restrictions in right basal ganglia, right temporo-parietal and right occipital lobe. ; Multifocal acute small infarcts. 2. Focal small diffusion restriction in left occipital deep white matter, right insular gyrus and right inferior frontal cortex. ; Multifocal acute small infarcts. 3. magnetic resonance angiography; Severe vaso-occlusion of both proximal middle cerebral ar…
989	989	1	1. Cystic encephalomalacia in right cerebellar hemisphere. 2. Diffusion restrictions in left anterior thalamus & both basal ganglias. ; Acute infarct. 3. Multiple old small infarcts in both cerebral deep white matter. 4. Multiple old lacunar infarcts in both basal ganglias & thalamus. 5. Multiple chronic microbleeds in both cerebral deep gray matter & cerebral subcortical white matter. - compatib…
990	990	1	Diffuse brain atrophy Focal diffusion restriction in posterior limb of right internal capsule : acute small infarct Chronic left maxillary sinusitis magnetic resonance angiography: No gross abnormal finding.
991	991	1	1. Multiple small diffusion restrictions in left insular gyrus, left temporo-parietal cortex, left parietal deep white matter. ; Acute infarcts. 2. Multiple blooming artifacts of left middle cerebral artery (M2&M3). ; Suggestive of multiple intravascular thrombosis. 3. Focal old hemorrhage in right frontal deep cortex. 4. Multiple old petechial hemorrhages in left cerebellar dentate nucleus, left…
992	992	1	Diffusion restrictions in right inferior cerebellar hemisphere, right cerebellar tonsil and right cerebellar hemisphere. - acute infarct Focal old small infarct in right posterior inferior cerebellar hemisphere. Old small infarcts in both parietal deep white matter Multiple small clustered vascular structure of both frontal white matter - suggestive of venous malformation magnetic resonance angio…
993	993	1	1. Multifocal small diffusion restrictions in right parieto-occipital cortexes. ; Multifocal acute small infarcts. 2. Multiple high signal intensity of left parietal cortical and subcortical zone on T2-weighted image and fluid attenuated inversion recovery image without diffusion restrictions. - Multiple old small infarcts. 3. Multiple unidentified bright object or small vessel disease in both ce…
994	994	1	1. Multiple small diffusion restrictions in left parasagittal white matter and left parietal cortexes. ; Multiple acute small infarcts. 2. Multiple old small infarcts in right fronto-parietal deep white matter. 3. Chronic pansinusitis. 4. focal old lacunar infarct in right posterior putamen. 5. Prominent enhanced left fronto-parietal and temporal leptomeningeal vessels ; stagnant vascular flow ve…
995	995	1	Diffusion restriction in right temporo-parieto-occipital cortex and right fronto-parietal white matter / enhancement positive : early subacute infarcts Multiple old lacunar infarcts in both basal ganglias Multiple ischemia or infarcts in both cerebral periventricular deep white matter. Focal subacute hemorrhage in left globus pallidus. Focal severe stenosis of right middle cerebral artery (M2)
996	996	1	1. Multifocal small diffusion restrictions in right fronto-temporo-parietal cortex, left parietal cortex, right centrum semiovale. - Multiple acute infarcts. 2. Old infarct in right temporo-occipital cortex. 3. Multiple old small infarcts in both cerebral deep white matter. 4. Old petechial hemorrhage in right thalamus. 5. Focal enhanced right posterior temporal cortex. ; Subacute infarct. 6. Com…
997	997	1	Focal small diffusion restriction in right corona radiata. ; Acute infarct. No perfusion defect. ; Diffusion/perfusion mismatch. Multiple old small and microinfarcts in both cerebral deep and subcortical white matter. Multiple old lacunar infarcts in both basal ganglias. magnetic resonance angiography; Focal stenosis of right vertebral artery ostium. Decreased relative CBF, relative CBV of right …
998	998	1	1. Diffusion restrictions in left parahippocampal gyrus, left medial temporo-occipital gyrus, corpus callosum (splenium), left parietal and right occipital cortex and right pons. ; Multiple acute small infarcts. 2. Increased intravascular signal intensity of both distal vertebral artery and basilar artery. ; Intravascular thrombosis or vascular flow. 3. Multiple old small infarcts in both cerebra…
999	999	1	Multiple small diffusion restrictions in right basal ganglia and right parietal cortex. - multiple acute small infarcts. Multiple unidentified bright objects or small vessel diseases in both frontal subcortical white matter. magnetic resonance angiography: No gross abnormal finding.
1000	1000	1	1. Diffusion restriction in left parietal cortex. ; Mild increased extent of diffusion restriction area, compared to previous magnetic resonance image on 2016-6-14. - Mild progression. 2. Multiple old small infarcts in both frontal parietal deep white matter. 3. magnetic resonance angiography; Unremarkable.
1001	1001	1	1. Focal small nodular diffusion restriction in left inferior cerebellar hemisphere. ; Focal acute small infarct. 2. Multiple old small infarcts in both inferior cerebellar hemispheres. 3. Multiple old lacunar infarcts in both basal ganglias & left thalamus. 4. Multiple old small infarcts in both cerebral deep white matter. 5. Diffuse brain atrophy. 6. magnetic resonance angiography; Irregular lu…
1002	1002	1	Diffusion restriction in left temporo-parietal cortex : acute infarcts Cystic encephalomalacias with old hemorrhages in both temporal and right frontal lobes. Focal stenosis of left middle cerebral artery (proximal M2). Vaso-occlusion of right middle cerebral artery (anterior division)
1003	1003	1	Focal small diffusion restriction in right basal ganglia : acute infarct Multiple old lacunar infarcts in both basal ganglias and thalamus Focal old small infarct in central pons Multiple old small infarcts in both cerebral periventricular deep white matter. Old petechial hemorrhages in both basal ganglias , right thalamus and pons - chronic microbleeds. magnetic resonance angiography: No gross a…
1004	1004	1	1. Focal small diffusion restriction in left thalamus. ; Focal acute onset lacunar infarct. 2. Multiple old lacunar infarcts in both basal ganglias. 3. Multiple old small infarcts in both cerebral deep white matter. 4. Chronic right maxillary, anterior & posterior ethmoid & right sphenoid sinusitis. 5. Focal old small infarct in right cerebellar hemisphere. 6. Focal stenosis of right vertebral ar…
1005	1005	1	1. Multiple diffusion restrictions in right fronto-temporal and both parietal cortexes. ; Multifocal acute infarcts in right middle cerebral artery territory and left parietal cortex. 2. Focal small diffusion restriction in left upper basal ganglia and right parietal deep white matter. ; Multifocal acute small infarcts. 3. Multiple old infarct in right fronto-parietal cortical subcortical zones. …
1006	1006	1	Diffusion restriction in left fronto-temporo-parietal cortex - acute infarct Focal hemorrhagic transformation of left frontal opercular portion Focal stenosis of left middle cerebral artery (M2).
1007	1007	1	Focal small diffusion restriction in right corona radiata - acute small infarct Multiple old microinfarcts in right fronto-parietal deep white matter Focal old lacunar infarct in left basal ganglia magnetic resonance angiography: No gross abnormal finding.
1008	1008	1	Diffusion restriction in left pons. ; acute infarct Focal old lacunar infarct in left basal ganglia and right thalamus. unidentified bright objects or small vessel disease in both centrum semiovale. Focal old small infarct in right cerebellar hemisphere Focal stenosis of left proximal internal carotid artery Complete occlusion of right proximal internal carotid artery Aneurysm at the left caverno…
1009	1009	1	Small diffusion restriction in right thalamus : focal acute small infarct magnetic resonance angiography: No gross abnormal finding.
1010	1010	1	Diffusion restriction in right pons and right midbrain : acute infarct No diffusion restriction Multiple old lacunar infarcts in both basal ganglias. Multiple old small infarcts in both cerebral periventricular deep white matter. Diffuse vaso-occlusive disease of right vertebral artery. Dolichoectasia of vertebrobasilar artery Focal stenosis of right middle cerebral artery (M2)
1011	1011	1	1. Small diffusion restrictions in right posterior putamen & right corona radiata. ; Acute infarct. 2. magnetic resonance angiography; Unremarkable.
1012	1012	1	1. Multiple small diffusion restrictions in left upper basal ganglia & left corona radiata. ; Acute infarcts. 2. Multiple old lacunar infarcts in both basal ganglias. 3. Multiple old small infarcts in both cerebral deep white matter. 4. Multiple old infarcts in right parietal deep & subcortical white matter. 5. Chronic left maxillary sinusitis. rule out Fungal infection. 6. magnetic resonance ang…
1013	1013	1	1. Focal diffusion restriction of left internal capsule, posterior limb. ; Acute small infarct. 2. Multiple old small infarcts in both cerebral deep white matter. Multiple old lacunar infarcts in both cerebral deep gray matter. Multiple old petechial hemorrhages in pons & right thalamus, right basal ganglia. 3. magnetic resonance angiography; Stenosis of both distal common carotid artery & proxim…
1014	1014	1	Focal small diffusion restriction in left posterior lateral medulla - acute small infarct magnetic resonance angiography: No gross abnormal finding.
1015	1015	1	Diffusion restriction in right parietal deep white matter - acute small infarct Multiple focal stenosis of right middle cerebral artery (distal M1 and proximal M2)
1016	1016	1	1. Wedge shaped diffusion restriction in right inferior cerebellar hemisphere or right internal carotid artery territory. ; Acute infarct. 2. No abnormal bleeding lesion. 3. Multiple old small & microinfarcts both cerebral deep & subcortical white matter. 4. Focal old lacunar infarcts in left basal ganglia. 5. Focal severe stenosis of left proximal internal carotid artery & left proximal external…
1017	1017	1	1. Multiple small diffusion restrictions in left frontal cortical & white matter, left insular gyrus & right frontal deep cortex. Diffusion restriction with multifocal enhancement in left insular gyrus, left subinsular white matter, left frontal cortical & deep white matter. - Multiple subacute infarcts. - acute infarct in right frontal deep cortex 2. Multiple unidentified bright objects in both …
1018	1018	1	1. Multiple small diffusion restrictions in left subinsular white matter, left insular gyrus, left temporo-occipital & parietal deep & subcortical white matter. ; Multiple acute small infarcts. 2. Multiple old small infarcts in both cerebellar hemispheres. 3. Multiple old lacunar infarcts in both basal ganglias & left thalamus. 4. Multiple old small infarcts in both cerebral deep white matter. 5.…
1019	1019	1	Focal small diffusion restriction in right basal ganglia and right corona radiata - acute infarct Multiple old lacunar infarcts in both basal ganglias. Multiple old small infarcts in both cerebral periventricular deep white matter. magnetic resonance angiography: No gross abnormal finding.
1020	1020	1	1. Multifocal small diffusion restrictions in left parieto-occipital subcortical white matter and both cerebellar hemispheres. - Multifocal acute small infarcts. 2. Multiple old lacunar infarcts in both basal ganglias. 3. Focal old petechial hemorrhage in upper central pons and both cerebral deep gray matter. ; compatible with Chronic hypertensive encephalopathy. 4. magnetic resonance angiography…
1021	1021	1	Multiple small diffusion restrictions in left frontal cortex, left cerebral parasagittal white matter and left paracentral lobule --multiple acute small infarcts Multiple old small infarcts in both cerebral periventricular deep white matter. Multiple old lacunar infarcts in both basal ganglias. Multiple stenosis of left distal vertebral artery (V4) and basilar artery Ectatic and stenotic both pro…
1022	1022	1	diffusion restriction in left basal ganglia : acute onset lacunar infarct Smal subacute infarct in right posterior pons: enhancement positive Multiple old lacunar infarcts in pons, both basal ganglias and thalamus. Multiple old small infarcts in both cerebral periventricular deep white matter. Multiple old petechial hemorrhages in both cerebral deep gray matter and cerebral subcortical white matt…
1023	1023	1	Multiple small diffusion restrictions in right cerebral parasagittal white matter - multiple acute small infarcts Focal small nodular enhancement of right postcentral gyrus - focal early subacute infarct Multiple old small infarcts in both cerebral periventricular deep white matter. Abnormal medial displaced both proximal internal carotid arteries Dolichoectasia of vertebrobasilar artery
1024	1024	1	Multiple unidentified bright objects or small vessel diseases in both cerebral subcortical white matter. Multiple smal diffusion restrictions in right parieto-occipital cortex : multiple acute or early subacute infarcts Irregular luminal narrowing or vaso-occlusive disease of right cavernous internal carotid artery Multiple stenosis of left distal vertebral artery (V4) Focal stenosis of right ver…
1025	1025	1	Focal diffusion restriction in right cerebellar hemisphere - focal acute small infarct Multiple old small infarcts in both cerebral periventricular deep white matter. Encephalomalacia of right post central gyrus Multiple old lacunar infarcts in both basal ganglias. Focal stenosis of left proximal internal carotid artery Luminal irregularity positive and mild stenosis of both cavernous internal ca…
1026	1026	1	Multifocal small diffusion restrictions in right insular gyrus, right frontal cortex, right frontal deep white matter. - Multiple acute small infarcts. magnetic resonance angiography; Unremarkable.
1027	1027	1	1. Multifocal small diffusion restrictions in right frontal cortex and left caudate nucleus head. ; Multifocal acute small infarcts. 2. Multiple old small infarcts in both cerebral deep white matter. 3. Suspiciously polypoid lesion in right posterior choana. 4. Chronic right sphenoid sinusitis. magnetic resonance angiography; Focal stenosis of left middle cerebral artery (proximal M2). . Focal st…
1028	1028	1	1. Multifocal small diffusion restrictions in left cerebral parasagittal white matter and left parietal cortex. ; Multifocal acute infarcts, suggestive of embolism. 2. Diffuse brain atrophy. ; Secondary widening of both frontal subdural space. 3. Multiple old lacunar infarcts in both basal ganglias and thalamus. 4. Old small infarct in right corona radiata. 5. magnetic resonance angiography; Irre…
1029	1029	1	Decreased relative CBF, CBV and delayed MTT, TTP and TO of left ROI (basal ganglia and above basal ganglia area), compared to contralateral counterpart. Delayed MTT, TTP and TO of left fronto-temporo-parietal cortex. Perfusion defect in left frontal white matter Multiple diffusion restrictions in left fronto-parietal white matter- multiple acute infarcts : Diffusion/ perfusion mismatch Retention …
1030	1030	1	Diffuse brain atrophy Multiple small diffusion restrictions in left insular gyrus, left subinsular white matter, left putamen, left frontal deep white matter and left fronto-parietal cortex - multiple acute small infarcts Focal high signal intensity of left inferior frontal gyrus on fluid attenuated inversion recovery image and T2-weighted image without diffusion restriction ; mild swelling - sub…
1031	1031	1	Focal small diffusion restriction in left temporo-parietal deep white matter. ; Focal acute small infarct. Focal small nodular increased signal intensity of left temporo-parietal deep white matter on gradient echo image but not definite signal change on apparent diffusion coefficient map image at the corresponding area. - Late subacute infarct. Old lacunar infarct in right basal ganglia. magnetic…
1032	1032	1	Focal lacunar infarct in right thalamus : diffusion restriction positive : acute onset Focal stenosis of left proximal internal carotid artery
1033	1033	1	1. Diffusion restriction in right insular gyrus, right temporal cortex, right cerebral parasagittal white matter. ; Multifocal acute small infarcts. 2. magnetic resonance angiography; Focal stenosis of right middle cerebral artery (right middle cerebral artery bifurcation or distal M1). Focal stenosis of right vertebral artery ostium 3. Multiple old small infarcts in both cerebral periventricular…
1034	1034	1	Focal small diffusion restriction in right inferior posterior cerebellar hemisphere. ; Suggestive of focal acute infarct. Multiple old small infarcts in right cerebellar hemisphere. Multiple old lacunar infarcts in both basal ganglia and thalamus. Focal old small infarct in corona radiata. Multiple unidentified bright object or small vessel disease in both frontal deep and subcortical white matte…
1035	1035	1	1. Small diffusion restriction in right basal ganglia. ; Acute infarct. 2. Multifocal small diffusion restriction in right frontal deep and left parietal subcortical white matter. 3. Multifocal acute infarcts. 4. Multiple old petechial hemorrhages in both cerebral deep gray matter, pons and both cerebral subcortical white matter. ; Chronic microbleeds or chronic hypertensive encephalopathy. 5. Ol…
1036	1036	1	Multiple small cortical diffusion restrictions in right superior frontal, right precentral and right temporal gyrus - multiple acute infarcts Diffuse brain atrophy Dolichoectasia of vertebrobasilar artery
1037	1037	1	Diffuse brain atrophy. Multiple diffusion restrictions in left fronto-temporo-parietal lobe. ; Multifocal acute infarct in left middle cerebral artery territory. Multifocal small diffusion restrictions in right fronto-parietal cortex. ; Multifocal acute infarcts. Multiple old small infarcts in both cerebral deep white matter. Chronic left maxillary sinusitis. Focal enhance left frontal cortex. ; …
1038	1038	1	Focal small nodular diffusion restriction in right upper pons. ; Acute small infarct. Multiple small subacute infarcts in both cerebral subcortical white matter. Multiple old lacunar infarcts in both basal ganglias and thalamus. Multiple old small infarcts in both cerebral deep white matter. Focal old lacunar infarct in left posterior upper pons. Old petechial hemorrhage in left thalamus and left…
1039	1039	1	Multiple small diffusion restrictions in right internal capsule and right basal ganglia and right frontal deep white matter - multiple acute infarcts multiple old lacunar infarcts in right basal ganglia magnetic resonance angiography: No gross abnormal finding.
1040	1040	1	Chronic pansinusitis. Diffusion restriction in right fronto-temporal cortex and right hippocampus. ; Multiple acute infarct. rule out) Herpes encephalitis. magnetic resonance angiography; Unremarkable. Multifocal old small and micro-infarct in both cerebral deep white matter. Focal cystic in encephalomalacia with old hemorrhage in right inferior frontal gyrus. Focal old hemorrhage in left parieta…
1041	1041	1	1. Diffuse brain atrophy. 2. Old hemorrhage lacunar infarct in left basal ganglia. 3. Old lacunar infarcts in both thalamus. 4. Multiple old small and microinfarct in both cerebral deep white matter and pons. 5. Multifocal small diffusion restrictions in left temporo-occipital and parietal deep and subcortical white matter. ; Multiple acute small infarcts. 6. Focal nodular enhancement of left tem…
1042	1042	1	1. Multiple small diffusion restrictions in left fronto-temporo-parietal lobe and left subinsular white matter. ; Multifocal acute small infarcts in left middle cerebral artery territory. 2. diffuse brain atrophy. 3. Multiple old small infarcts in both cerebral deep white matter. 4. Multiple old lacunar infarcts in both basal ganglias. 5. Focal calvarial high signal intensity of right occipital c…
1043	1043	1	1. Focal small diffusion restriction in right pons. ; Acute infarct. 2. Diffuse hydrocephalus. 3. Multifocal old small infarcts in right fronto-temporal, left temporal subcortical white matter and left parieto-occipital deep white matter. 4. Diffuse wall thickening with vaso-occlusive change with dolichoectasia in basilar artery. 5. magnetic resonance angiography; Dolichoectasia of vertebro-basil…
1044	1044	1	1. Subacute infarct with diffuse hemorrhagic transformation of right middle cerebral artery territory. 2. Midline shifting positive. 3. Right transtentorial herniation. 4. Focal small diffusion restriction in right thalamus. ; Acute focal infarct. 5. magnetic resonance angiography; Upward and medial displaced right middle cerebral artery. Left lateral displaced both anterior cerebral arteries. Fo…
1045	1045	1	1. Focal small diffusion restriction in right lateral and posterior medulla. ; Acute focal infarct. 2. Focal old small infarct in right frontal lobe(middle frontal gyrus). 3. Old small infarct in right cerebral parasagittal white matter. 4. magnetic resonance angiography; Focal stenosis of both proximal cervical internal carotid artery. Focal stenosis of right proximal subclavian artery. Steno-oc…
1046	1046	1	1. Multiple small diffusion restrictions in right fronto-parietal and right occipital lobe. ; Multifocal acute small infarcts. 2. Old hemorrhagic lacunar infarct in right basal ganglia. 3. Multiple old lacunar infarcts in right basal ganglia. 4. Multiple old small infarcts in right fronto-parietal deep white matter. 5. Focal old small infarct in left postcentral gyrus. 6. magnetic resonance angio…
1047	1047	1	1. Multifocal small diffusion restrictions in right temporo-occipital and right parietal cortex, right cerebral parasagittal white matter, right frontal cortex. ; multifocal acute small infarcts, suggestively embolism of right posterior cerebral artery and middle cerebral artery territory. 2. Multiple old small infarcts in both cerebral deep white matter. 3. Chronic left otomastoiditis. 4. Multip…
1048	1048	1	1. Multifocal small diffusion restrictions in right hippocampus and right temporo-occipital lobe or right posterior cerebral artery territory. - Multifocal acute small infarcts. 2. Focal high signal intensity in left perimesencephalic cistern. ; Focal intravascular thrombosis of left proximal posterior cerebral artery (P2, P3). rule out) lipoma. 3. magnetic resonance angiography; Focal dilated hi…
1049	1049	1	1. Diffusion restrictions in corpus callosum (genu), anterior commissure, septum pellucidum, left caudate nucleus head. ; Multifocal acute infarcts. 2. Multiple unidentified bright objects or small vessel disease in both fronto-parietal white matter. 3. Focal old small infarct in right frontal deep white matter. 4. magnetic resonance angiography; Steno-occlusive disease of proximal basilar artery…
1050	1050	1	1. Multiple small diffusion restrictions in left temporo-parietal lobe. ; Multifocal acute infarct. 2. Multiple old lacunar infarcts in both basal ganglias. 3. Multiple unidentified bright objects or small vessel disease in both cerebral deep white matter. 4. magnetic resonance angiography; Focal stenosis of right vertebral artery ostium. Severe vaso-occlusion of left middle cerebral artery (M2).
1051	1051	1	Multiple small diffusion restrictions in left subinsular and left fronto-parietal deep white matter. - multiple acute small infarcts Multiple old lacunar infarcts in both basal ganglias and thalamus. Old small infarcts in right frontal periventricular deep white matter. Focal old hemorrhage in left temporal cortex. Diffuse vaso-occlusion of left vertebral artery; near complete occlusion of left p…
1052	1052	1	1. Small diffusion restrictions (x2) in right centrum semiovale. ; Focal acute small infarcts. 2. Multiple old small infarcts in both cerebral deep white matter. 3. Multiple old lacunar infarcts in both basal ganglias. 4. Focal old hemorrhage in right anterior pons, left thalamus and both cerebral subcortical white matter. 5. Suggestive of chronic hypertensive encephalopathy. 6. Empty sella. 7. m…
1053	1053	1	1. Focal small diffusion restriction in posterior limb of left internal capsule. ; Focal acute infarct. 2. Old lacunar infarct in right thalamus. 3. Multiple old small infarcts in both cerebral deep white matter. 4. Old lacunar infarct in left caudate nucleus head. 5. chronic both otomastoiditis. 6. magnetic resonance angiography; Focal moderate to severe stenosis of right petrous internal caroti…
1054	1054	1	Wedge shaped diffusion restriction in right inferior cerebellar hemisphere and right occipital lobe. - acute right internal carotid artery territory infarct - acute partial right posterior cerebral artery territory infarct Diffuse brain atrophy Chronic left maxillary sinusitis Multiple old small infarcts in both cerebral periventricular deep white matter. magnetic resonance angiography: No gross …
1055	1055	1	Focal small diffusion restriction in left superior middle frontal cortex and left basal ganglia. ; Multifocal acute small infarcts. Chronic left maxillary sinusitis. rule out) Fungal infection. Multiple old small infarcts in both parietal deep white matter. Focal old lacunar infarct in left upper basal ganglia. magnetic resonance angiography; Partial nonvisualized left proximal innominate artery …
1056	1056	1	Focal small diffusion restriction in left middle cerebellar peduncle - focal acute small infarct Old infarct in left posterior cerebral artery territory Multiple ischemia or infarcts in both cerebral periventricular deep white matter. multiple steno-occlusive disease of right proximal middle cerebral artery (M1), both cavernous internal carotid arteries and distal vertebral arteries (V4).
1057	1057	1	Diffusion restrictions in left basal ganglia, left corona radiata and left inferior cerebellar hemisphere : acute small infarcts Diffuse brain atrophy Old lacunar infarct in right thalamus Multiple old small infarcts in both cerebral periventricular deep white matter. magnetic resonance angiography: stenosis of both distal common carotid arteries, proximal cervical internal carotid arteries and r…
1058	1058	1	Multiple small diffusion restrictions in right temporal cortex - acute small infarcts Multiple old small infarcts in both cerebral periventricular deep white matter. magnetic resonance angiography: diffuse vaso-occlusion of left internal carotid artery (from cervical to cavernous segment) Non-visualized left middle cerebral artery Multiple severe stenosis of right petrous, cavernous internal caro…
1059	1059	1	1. Diffusion restriction in left medial temporo-occipital gyrus & posterior limb of left internal capsule. ; Acute infarct. 2. Suspiciously focal blooming artifact of left medial occipital cortical vessel. ; Suggestive of intravascular thrombosis of left occipital cortical vessel. 3. Focal small cystic change or old infarct in left anterior cingulate gyrus. 4. Multiple old microinfarcts in both f…
1060	1060	1	1. Diffusion restriction in left pons. ; Acute small infarct. 2. Multiple old small infarcts in both cerebral deep white matter. 3. Multiple old lacunar infarcts in both basal ganglias. 4. Chronic right otomastoiditis. 5. Old lacunar infarcts in both cerebral dentate nucleus. 6. magnetic resonance angiography; Steno-occlusive disease of right proximal middle cerebral artery (M1&M2), both cavernou…
1061	1061	1	Multiple small diffusion restrictions in left posterior cerebral artery territory - multiple acute small infarcts Multiple old small infarcts in both cerebellar hemispheres Focal old infarct in right parietal lobe. Chronic both maxillary sinusitis Vaso-occlusion of left proximal middle cerebral artery (M1 and M2) and left posterior cerebral artery (P3) Chronic right otomastoiditis
1062	1062	1	1. Focal small diffusion restriction in left parietal subcortical white matter. ; Focal acute small infarct. 2. Multiple old lacunar infarcts in both basal ganglias. 3. Multiple old small infarcts in both cerebral deep white matter. 4. Multiple chronic microbleeds in left cerebellar hemisphere & both cerebral deep gray matter. - compatible with Chronic hypertensive encephalopathy. 5. Focal stenos…
1063	1063	1	1. magnetic resonance angiography; Complete occlusion of right common carotid artery. 2. Focal severe stenosis of right vertebral artery ostium. Focal stenosis of right proximal internal carotid artery 3. Focal severe stenosis of both proximal subclavian artery. Severe vaso-occlusion of left proximal & mid vertebral artery. Moderate to severe stenosis of left proximal internal carotid artery. Sca…
1064	1064	1	1. Focal small diffusion restriction in left upper basal ganglia. ; Focal acute small infarct. 2. Multiple unidentified bright objects or small vessel disease in both cerebral deep and subcortical white matter. 3. Chronic pansinusitis. 4. magnetic resonance angiography; Focal severe stenosis of right proximal vertebral artery (V1). Focal stenosis of right proximal middle cerebral artery (M1) and …
1065	1065	1	1. Small diffusion restriction in right thalamus. ; Multifocal acute infarct. 2. Cystic encephalomalacia in right frontal lobe. 3. Post aneurysm clipping of anterior communicating artery and anterior cerebral artery bifurcation. 4. Signal loss of both proximal anterior cerebral artery and anterior communicating artery due to susceptibility artifact. 5. Focal stenosis of both posterior cerebral ar…
1066	1066	1	Multiple small diffusion restrictions in right cerebral parasagittal white matter and right fronto-parietal cortex. - Multiple acute small infarcts. Multiple old small infarcts in both cerebral periventricular white matter. Focal old lacunar infarct in right basal ganglia. magnetic resonance angiography focal severe stenosis of right proximal internal carotid artery. Hypoplastic left vertebral ar…
1067	1067	1	Multiple small diffusion restrictions in left fronto-parietal cortex or left middle cerebral artery territory. - progressive or increased number of diffusion restrictions - progressive acute or subacute infarcts multiple encephalomalacias or old infarcts in right thalamus, right basal ganglia, right posterior cerebral artery, right superior cerebellar artery and left anterior inferior cerebellar …
1068	1068	1	1. Focal small diffusion restriction in right frontal parasagittal deep & subcortical white matter. ; Acute infarcts. 2. Multiple old small infarcts in both cerebral deep white matter & corpus callosum. 3. Old petechial hemorrhage in right cerebellar dentate nucleus & left basal ganglia. 4. magnetic resonance angiography; Focal stenosis of right vertebral artery ostium. Aneurysm of left cavernous…
1069	1069	1	1. Diffusion restriction in right thalamus : acute infarct 2. lesion in right parahippocampal gyrus: high signal intensity on fluid attenuated inversion recovery image / enhancement positive - subacute infarct rule out) high grade glioma, lymphoma 3. right cerebellar nodular lesion : high signal intensity on fluid attenuated inversion recovery image / enhancement positive : partial high signal in…
1070	1070	1	Focal diffusion restrictions in right centrum semiovale and right post central gyrus : acute infarcts Multiple old small infarcts in both cerebral periventricular deep white matter. Increased stiffness and mild concentral narrowing or stenosis of right proximal cervical internal carotid artery and right proximal external carotid artery Focal stenosis of right proximal middle cerebral artery (M1)
1071	1071	1	multiple diffusion restrictions in both basal ganglias, right corona radiata, both cerebellar hemispheres and both cerebral cortical and subcortical zones ; multiple acute infarcts- suggestively embolic infarcts magnetic resonance angiography: complete occlusions of right proximal middle cerebral artery decreased relative CBF. relative CBV, delayed MTT, TTP and TO of right ROI 1(at and above basa…
1072	1072	1	1. Diffusion restriction in left inferior and posterior cerebellar hemispheres. ; Acute infarct in left internal carotid artery territory. 2. Partial loss of signal void in left distal vertebral artery (V4). ; Suggestive of intravascular thrombosis. 3. Retention cyst in left maxillary sinus. 4. magnetic resonance angiography; Non-visualized left vertebral artery. ; Severe vaso-occlusion.
1073	1073	1	1. Focal small diffusion restriction in left basal ganglias & left corona radiata. - Acute infarct. 2. Old hemorrhagic infarct in right basal ganglia. 3. Multiple old small infarcts in both fronto-parietal deep white matter. 4. Cystic encephalomalacia with old hemorrhage in right fronto-temporal lobe. 5. Multiple old lacunar infarcts in left basal ganglia & pons. 6. Old hemorrhage in left basal g…
1074	1074	1	1. Multifocal small diffusion restrictions in left fronto-parietal cortex, left centrum semiovale, left basal ganglia and left cingulate gyrus, left temporo-parietal deep white matter. - Multifocal acute small infarcts. ; Extended, compared to previous magnetic resonance image. 2. Focal enhancement of corpus callosum (genu). - Subacute infarct. 3. Multiple small infarcts in both cerebellar hemisp…
1075	1075	1	1. Multiple small diffusion restrictions in both cerebellar hemispheres and right thalamus. ; Multiple acute small infarcts. 2. Multiple old lacunar infarcts in both basal ganglias. 3. magnetic resonance angiography; Focal signal loss of left distal vertebral artery (distal V3 and proximal V4). ; Vaso-occlusive disease. 4. Irregular luminal narrowing of basilar artery. ; Vaso-occlusive disease. 5…
1076	1076	1	1. Focal small diffusion restriction in left pons. ; Acute infarct. 2. Multiple old small and microinfarcts in both cerebral deep and subcortical white matter. 3. magnetic resonance angiography; Unremarkable. -- Focal eccentric left side wall thickening of basilar artery
1077	1077	1	Diffusion restriction in right parietal cortex - acute infarct Multiple old lacunar infarcts in both basal ganglias and pons. Multiple old small infarcts in both cerebral periventricular deep white matter. Multiple old petechial hemorrhages in pons, right cerebellar dentate nucleus and both basal ganglia. - chronic microbleeds or chronic hypertensive encephalopathy magnetic resonance angiography:…
1078	1078	1	1. Focal small diffusion restriction in right posterior putamen. ; Focal acute infarct. 2. Increased intravascular signal intensity of right proximal mid cerebral artery. - Suggestive of intravascular thrombosis or very slow flow. 3. Prominent enhanced right fronto-temporo-parietal surface vessels. - Suggestive of stagnant vascular flow. rule out) Prominent leptomeningeal collateral. 4. magnetic …
1079	1079	1	1. Diffuse brain atrophy. 2. Multiple old small infarcts in both cerebral deep white matter. 3. Multiple small diffusion restrictions in right posterior cerebral artery territory and right thalamus. - Multiple acute small infarcts. 4. Old lacunar infarct in left basal ganglia, right thalamus. 5. Chronic left otomastoiditis. 6. Left sphenoid sinusitis. 7. Focal old petechial hemorrhage in left cer…
1080	1080	1	1. Diffusion restriction in left inferior cerebellar hemisphere. ; Acute infarct in left internal carotid artery territory. 2. Multiple old small infarcts in both cerebral deep & subcortical white matter. 3. Multiple old lacunar infarcts in both basal ganglias & right thalamus. 4. Old petechial hemorrhages in both corona radiata & left basal ganglia. 5. magnetic resonance angiography; Focal sever…
1081	1081	1	1. Diffusion restriction in left hippocampus and left medial temporo-occipital gyrus, left parahippocampal gyrus. - Acute infarct. Focal hemorrhage transformation of left hippocampus and left parahippocampal gyrus. 2. unidentified bright object or small vessel disease in both parietal subcortical white matter. 3. Focal old small infarcts in right parietal deep cortexes. magnetic resonance angiogr…
1082	1082	1	1. Multiple diffusion restrictions in left fronto-parietal & temporal cortical & left insular gyrus & left hippocampus. ; Multifocal acute infarcts. 2. Focal late subacute infarct in left basal ganglia, lower . 3. Multiple old small infarcts in both fronto-parietal deep white matter. 4. Chronic left otomastoiditis. 5. Both maxillary sinusitis. 6. magnetic resonance angiography; Multiple stenosis …
1083	1083	1	1. Multiple diffusion restrictions in right fronto-temporal, right occipital, right parietal cortex, right basal ganglia, right corona radiata and right frontal white matter. - Multifocal acute small infarcts. Multiple old small infarcts in both cerebral deep white matter. Multiple old lacunar infarcts in both basal ganglias and left thalamus. 2. No perfusion defect. 3. Slightly decreased relativ…
1084	1084	1	Post thrombectomy of left middle cerebral artery. 1. Multifocal small diffusion restrictions in left basal ganglia, left corona radiata, left temporo-parietal cortex. ; Multifocal acute small infarct in left middle cerebral artery territory. 2. Decreased arborization of left middle cerebral artery distal branch and left anterior division. ; Vaso-occlusive disease. 3. Focal hemorrhagic transformat…
1085	1085	1	Diffuse brain atrophy Focal small diffusion restriction in left temporal periventricular deep white matter, left fronto-parietal cortical and subcortical zones - multiple acute small infarcts Old infarct in both frontal deep white matter Mild stenosis of left proximal internal carotid artery
1086	1086	1	2016-02-06 Multiple small diffusion restrictions in left occipital, parietal cortex and right superior cerebellar hemisphere - multiple acute infarcts Focal stenosis of mid-level basilar artery Multiple stenosis of right proximal posterior cerebral artery and left middle cerebral artery (M2). -- Focal diffusion restriction in left pons : acute small infarcts Multiple small diffusion restrictions …
1087	1087	1	1. Diffusion restriction in right inferior cerebellar hemisphere or right internal carotid artery territory. - Acute or early subacute infarct. -Equivocal T1 high signal intensity at the corresponding area of diffusion restriction. ; suspiciously combined hemorrhage. - Partial enhancement at the corresponding area of diffusion restriction. - Suggestive of subacute infarct. Focal linear enhanced v…
1088	1088	1	1. Diffusion restrictions in right basal ganglia, right frontal, temporal and right parietal cortex and right perisylvian area. ; Multiple acute infarcts. 2. Focal old lacunar infarct in left upper pons and left globus pallidus. 3. Multiple old small infarcts in both cerebral deep white matter. 4. Cystic encephalomalacia or old infarct in left inferior cerebellar hemisphere. 5. Prominent enhanced…
1089	1089	1	Multiple diffusion restrictions in both cerebral parasagittal white matter, both fronto-parietal cortex. - acute infarcts Severe vaso-occlusion and complete obstruction of left cavernous internal carotid artery Left middle cerebral artery flow via anterior and left posterior communicating artery Steno-occlusive disease of right cavernous internal carotid artery Retention cyst in left maxillary si…
1090	1090	1	Multiple small diffusion restrictions in right centrum semiovale - multi-focal acute small infarcts No perfusion defects Increased relative CBV, CBF of right ROI (1), compared to counterpart of left ROI Symmetric both MTT, TTP and TO Old lacunar infarcts in both basal ganglias Focal old small infarct in right temporal subcortical white matter Focal old small infarct in left anterior cingulate gyr…
1091	1091	1	Focal small diffusion restriction in left anterior pons - acute small infarct Focal old hemorrhagic infarcts in left basal ganglia and left corona radiata Chronic right maxillary sinusitis Focal severe stenosis of left vertebral artery ostium Steno-occlusive disease of both cavernous internal carotid arteries. -- Focal severe stenosis of left distal vertebral artery (V4)
1092	1092	1	Focal small diffusion restriction in left parietal cortex - focal acute small infarct Multiple old lacunar infarcts in pons, both basal ganglias and thalamus. Multiple old small infarcts in left cerebellar hemisphere Multiple old small infarcts in both cerebral periventricular deep white matter. multiple old petechial hemorrhages in pons, cerebral deep gray matter and cerebellar dentate nucleus -…
1093	1093	1	Focal diffusion restriction in right anterior pons - acute small infarct Multiple unidentified bright objects or small vessel diseases in both cerebral deep white matter. Retention cyst in right maxillary sinus Mild stenosis of left proximal internal carotid artery. Stenosis of right cavernous internal carotid artery and left proximal middle cerebral artery.
1094	1094	1	1. Diffusion restrictions in left basal ganglia. ; Multiple acute onset lacunar infarcts. 2. Multiple old small infarcts in both cerebral deep white matter. 3. Multiple old lacunar infarcts in both basal ganglias. 4. Multiple old petechial hemorrhages in both cerebral subcortical white matter. rule out) Amyloid angiopathy. 5. Focal old hemorrhage in left parietal cortex. 6. magnetic resonance ang…
1095	1095	1	Multiple small diffusion restrictions in right posterior putamen and right corona radiata - acute infarcts Multiple old small infarcts in both cerebral periventricular deep and subcortical white matter. Mild stenosis of left proximal internal carotid artery Focal stenosis of right vertebral artery ostium and left anterior cerebral artery (A2).
1096	1096	1	1. Focal small diffusion restriction in right thalamus. ; Focal acute infarct. 2. Multiple old small infarcts in both cerebral deep white matter. 3. Old lacunar infarct in left basal ganglia and left corona radiata. 4. magnetic resonance angiography; Focal stenosis of right proximal vertebral artery (V1). 5. Multiple stenosis of both cavernous internal carotid artery and right middle cerebral art…
1097	1097	1	1. Multiple small diffusion restrictions in left fronto-parietal white matter and corpus callosum. - Multifocal acute small infarcts. 2. No perfusion defect. 3. Delayed MTT, TTP and TO of right middle cerebral artery territory, compared to counterpart of left cerebral hemisphere. Delayed MTT, TTP of both posterior inferior cerebellar hemispheres. ; Involved both internal carotid artery territory.…
1098	1098	1	Focal small diffusion restriction in right posterior pons. ; Focal acute small infarct. Focal old small infarct in left anterior pons. Multiple old small infarcts in both cerebral deep and subcortical white matter. magnetic resonance angiography; Focal severe stenosis of right vertebral artery (V2).
1099	1099	1	1. Focal small diffusion restriction in right temporo-occipital periventricular deep white matter. ; Focal acute small infarct. 2. Multiple old lacunar infarcts in both basal ganglias & right thalamus. 3. Multiple old small infarcts in both cerebral deep & subcortical white matter. 4. Focal small late subacute infarct in left centrum semiovale. 5. Multiple stenosis of left distal vertebral artery…
1100	1100	1	1. Diffusion restriction in right anterior cerebellar hemisphere & right side cerebellar vermis. ; Acute infarct. 2. Focal old hemorrhage in left basal ganglia. 3. Multifocal old small infarcts in both fronto-parietal deep white matter. 4. Focal old small infarct in corpus callosum, splenium. 5. magnetic resonance angiography; Focal stenosis of right proximal external carotid artery. Multiple ste…
1101	1101	1	1. Diffusion restriction in left inferior posterior cerebellar hemisphere or left internal carotid artery territory. ; Acute infarct. 2. Multiple unidentified bright objects or small vessel disease in both cerebral subcortical white matter. 3. magnetic resonance angiography; Unremarkable.
1102	1102	1	1. Multiple small diffusion restrictions in left fronto-parietal cortex & left centrum semiovale. ; Multifocal acute infarct, suggestive of embolic origin. 2. Multiple old small infarcts in both cerebral deep white matter. 3. Old lacunar infarct in right thalamus. 4. Old hemorrhagic lacunar infarct in left basal ganglia. 5. No abnormal enhancement. 6. Dolichoectasia of vertebro-basilar artery. 7.…
1103	1103	1	Abrupt luminal narrowing of both proximal cervical internal carotid arteries. ; Complete occlusion both anterior cerebral artery and middle cerebral artery flows from the both posterior communicating artery. Steno-occlusive disease of left posterior cerebral artery (P3). Diffusion restriction in left occipital cortex. ; Acute infarct. Multifocal small diffusion restriction in left parietal subcor…
1104	1104	1	Multiple small diffusion restrictions in left temporo-parietal cortex and left insular gyrus : acute small infarcts On T2-weighted image and fluid attenuated inversion recovery, multiple dot-like high signal intensities of both frontal subcortical white matter. - Multiple unidentified bright objects or small vessel disease magnetic resonance angiography: No gross abnormal finding.
1105	1105	1	Multiple small diffusion restrictions in right frontal lobe and right basal ganglia - multiple acute small infarcts Multiple old lacunar infarcts in left basal ganglia Diffuse engorged right cerebral leptomeningeal vessels Focal stenosis of right vertebral artery ostium multiple stenosis of both middle cerebral arteries : severe stenosis of left proximal middle cerebral artery Diffuse vaso-occlus…
1106	1106	1	1. Multiple small diffusion restrictions in left basal ganglia, left corona radiata and left frontal deep white matter. ; Multiple acute small infarcts. 2. Multiple old small infarcts in both cerebral deep white matter. 3. Old infarct in right parietal lobe. 4. magnetic resonance angiography; Moderate to severe stenosis of left proximal cervical internal carotid artery. 5. Steno-occlusive disease…
1107	1107	1	1. Diffusion restriction in left temporo-parietal lobe. ; Acute infarcts. 2. Multiple old microinfarcts in both cerebral deep and subcortical white matter. 3. Multiple old lacunar infarcts in both basal ganglias. 4. Old petechial hemorrhages in both basal ganglias. 5. magnetic resonance angiography; Mild stenosis of left proximal cervical internal carotid artery. Mild to moderate stenosis of righ…
1108	1108	1	1. Multifocal small diffusion restrictions in right fronto-temporal & parietal cortex, right basal ganglia, right insular gyrus & right cerebral parasagittal white matter. ; Multifocal acute small infarcts. 2. Encephalomalacia with old hemorrhages in both frontal & right temporal lobe. 3. Multiple old lacunar infarcts in right basal ganglia & right thalamus. 4. Complete occlusion of proximal righ…
1109	1109	1	1. Multiple small diffusion restrictions in right basal ganglia, right thalamus & right temporal cortical & subcortical white matter. ; Multifocal acute infarct. 2. Multifocal small diffusion restrictions in right fronto-parietal cortex & right parasagittal white matter. ; Acute small infarcts. 3. Multiple old small & microinfarct in left cerebral deep & subcortical white matter. 4. magnetic reso…
1110	1110	1	1. Multiple small diffusion restrictions in right inferior cerebellar hemisphere. ; Multifocal acute infarct. 2. Multiple old lacunar infarcts in pons. 3. unidentified bright objects or small vessel disease in both cerebral subcortical white matter. 4. magnetic resonance angiography; Focal segmental steno-occlusive disease of right distal vertebral artery (V4).
1111	1111	1	1. Multiple small diffusion restrictions in right basal ganglia, left subinsular white matter, right temporal, left fronto-temporo-parietal, right parietal lobe. ; Multifocal acute small infarcts. - Suggestive of embolism. 2. Focal old lacunar infarct in right midbrain, left basal ganglia and left thalamus. 3. magnetic resonance angiography; Focal severe stenosis of left proximal posterior cerebr…
1112	1112	1	Multiple small diffusion restrictions in left frontal deep white matter, left frontal subcortical white matter and left precentral gyrus - acute infarcts Multiple old lacunar infarcts in both basal ganglias. Multiple old small infarcts in both cerebral periventricular deep white matter. Old small infarct in pons Distended vein of Galen. Diffuse steno-occlusive disease of basilar artery
1113	1113	1	Small diffusion restriction in left corona radiata and left centrum semiovale - acute small infarct Multiple old lacunar infarcts in both basal ganglias and thalamus. Multiple old small infarcts in both cerebral periventricular deep white matter. Focal old lacunar infarct in pons Multiple chronic microbleeds in both basal ganglia, right thalamus and left cerebellar dentate nucleus magnetic resona…
1114	1114	1	1. Focal small diffusion restriction in right corona radiata. ; Focal acute infarct. 2. Focal old petechial hemorrhage in right parietal subcortical white matter. 3. No abnormal enhancement. 4. magnetic resonance angiography; Unremarkable. 5. No perfusion defect.
1115	1115	1	1. Focal small diffusion restriction in left parietal deep cortex. ; Focal acute small infarct. 2. Multiple old small & microinfarcts in both cerebral subcortical white matter. 3. Focal old petechial hemorrhage in left occipital subcortical white matter & left globus pallidus. 4. magnetic resonance angiography; Unremarkable.
1116	1116	1	Focal small diffusion restriction in left basal ganglia - acute infarct multiple old small infarcts in both cerebral subcortical white matter magnetic resonance angiography: No gross abnormal finding.
1117	1117	1	1. Focal small diffusion restriction in right thalamus. ; Acute small infarct. 2. Multiple unidentified bright objects or small vessel disease in both cerebral deep & subcortical white matter. 3. Right maxillary sinusitis. 4. No abnormal hemorrhage. 5. magnetic resonance angiography; Unremarkable.
1118	1118	1	1. Diffusion restriction in right frontal upper ocular portion and right insular gyrus. ; No on T1-weighted image, high signal intensity on T2-weighted image at the corresponding area. - Acute infarct. rule out) viral encephalitis, less likely 2. Multifocal small diffusion restrictions in right mid and inferior frontal gyrus. - Acute infarct. 3. Small nodular high signal intensity of right occipi…
1119	1119	1	1. Diffusion restrictions in both parietal occipital, left frontal cortex and right centrum semiovale. ; Multifocal acute small infarcts. 2. Old infarcts in both parietal occipital cortex. 3. Focal old lacunar infarct in left basal ganglia. 4. Focal hemorrhage in right parietal occipital cortex with enhancement. ; Subacute infarct with focal hemorrhagic transformation. 5. Focal stenosis of right …
1120	1120	1	1. Multiple diffusion restrictions in cerebellar vermis, left cerebellar hemisphere & left frontal lobe. ; Multifocal acute infarct. ; Multifocal hemorrhagic transformation of left cerebellar & left frontal lobe infarct. 2. Old hemorrhagic infarct with cystic encephalomalacia in right occipital lobe. 3. Multiple old small infarcts in both cerebral deep white matter. Multiple old lacunar infarcts …
1121	1121	1	Small diffusion restrictions in left hippocampus, left internal capsule. - acute infarcts Focal old small infarct in left posterior cerebellar hemisphere. No diffusion restriction Multiple old lacunar infarcts in both basal ganglias and left thalamus Multiple old small infarcts in both cerebral periventricular deep white matter. Multiple stenosis of both vertebral arteries (right V1, V4, left V1,…
1122	1122	1	1. Focal small diffusion restriction in right upper basal ganglia and right corona radiata. ; High signal intensity on precontrast T1-weighted image. - Focal acute infarct. rule out) Combined with hemorrhage. 2. Multiple old petechial hemorrhages in both cerebral deep gray matter and both cerebral subcortical white matter. - Chronic microbleeds or chronic hypertensive encephalopathy. 3. Chronic b…
1123	1123	1	Focal small diffusion restriction in posterior limb internal capsule and left globus pallidus. ; Acute infarcts. Multiple old lacunar infarcts in both basal ganglias and thalamus. Focal old small infarcts in both frontal deep white matter. magnetic resonance angiography; Dolichoectasia of vertebral basilar artery. Focal stenosis of right vertebral artery ostium. Steno-vaso-occlusive disease of le…
1124	1124	1	1. Focal diffusion restriction in right posterior putamen & right internal capsule (posterior limb). ; Focal acute infarct. 2. Focal old petechial hemorrhage in left putamen. 3. unidentified bright objects or small vessel disease in both frontal & right parietal subcortical white matter. 4. magnetic resonance angiography; Focal mild stenosis of left proximal internal carotid artery.
1125	1125	1	Multiple old small infarcts in both cerebral periventricular deep white matter. Old lacunar infarct in right basal ganglia Focal diffusion restriction in left corona radiata : acute small infarct Stenosis of right vertebral artery ostium, right proximal internal carotid artery and right distal vertebral artery
1126	1126	1	1. Focal small diffusion restriction in central pons. ; Acute infarct. 2. Focal old small infarct in right corona radiata. 3. Multiple old small infarcts in both cerebral deep white matter. 4. magnetic resonance angiography; Unremarkable.
1127	1127	1	On T2-weighted image and fluid attenuated inversion recovery, multiple dot-like high signal intensities of both cerebral subcortical white matter. - Multiple unidentified bright objects or small vessel disease Focal small diffusion restriction in left lateral medulla: acute infarct Focal stenosis of right proximal internal carotid artery Focal stenosis of left distal vertebral artery
1128	1128	1	1. Focal small diffusion restriction in left putamen & left corona radiata. ; Acute infarct. 2. Multiple old small infarcts in both cerebral subcortical white matter. 3. Old lacunar infarct in left thalamus. 4. Focal stenosis of right vertebral artery ostium.
1129	1129	1	Multiple diffusion restrictions in right thalamus and right temporo-occipital lobes - acute infarcts - associated with partial enhancemen - combined wit subacute infarcts Multiple old lacunar infarcts in both basal ganglias and thalamus. Old hemorrhage in right basal ganglia Multiple old small infarcts in both cerebral periventricular deep white matter. Chronic right maxillary sinusitis Complete …
1130	1130	1	1. Focal small diffusion restriction in right pons & right parietal subcortical white matter. ; Acute small infarcts. 2. Multiple old small infarcts in both cerebral deep & subcortical white matter. 3. Multiple old petechial hemorrhages in both occipital subcortical white matter & corpus callosum (splenium). 4. magnetic resonance angiography; Stenosis of both proximal internal carotid arteries & …
1131	1131	1	Diffusion restriction in right fronto-temporo-parietal cortex, right basal ganglia and right corona radiata : acute infarcts in right middle cerebral artery territory No diffusion restriction Multiple old small infarcts in both cerebral periventricular deep white matter. Blooming artifact in right middle cerebral artery : intravascular thrombosis magnetic resonance angiography: complete occlusion…
1132	1132	1	1. Focal small diffusion restriction in left posterior putamen & left corona radiata. ; Acute small infarct. 2. Focal old small infarct in right basal ganglia. 3. Multiple old small infarcts in both cerebral deep white matter. 4. magnetic resonance angiography; Focal mild stenosis of left proximal internal carotid artery. Focal severe stenosis of right anterior cerebral artery (A1).
1133	1133	1	1. Multifocal small diffusion restrictions in left fronto-parietal cortex, left centrum semiovale & left temporo-occipital deep subcortical white matter. ; Multifocal acute infarct. 2. Multiple old small infarcts in both fronto-parietal deep white matter. 3. Old infarct in left frontal lobe.
1134	1134	1	1. Focal small diffusion restriction in right lateral medulla. ; Acute infarct. 2. Multiple old small infarcts in both cerebral deep white matter. 3. Multiple old lacunar infarcts in both basal ganglias. 4. Retention cyst in right sphenoid sinus. 5. Left maxillary sinusitis. 6. Multiple chronic microbleeds in both basal ganglias, left cerebellar dentate nucleus & both temporal subcortical white m…
1135	1135	1	1. Diffuse cerebellar atrophy. 2. Multiple old small infarcts in both cerebral deep white matter. 3. Focal small diffusion restriction in right basal ganglia and right corona radiata. ; Focal acute infarct. 4. Focal old petechial hemorrhage in right thalamus, right corona radiata and right parietal subcortical white matter. 5. magnetic resonance angiography; rule out) Aneurysm at the right cavern…
1136	1136	1	Focal small diffusion restrictions in right thalamus, right temporal and right occipital cortex. - focal acute small infarcts. Focal old petechial hemorrhage in right cerebellar hemisphere. Chronic right maxillary sinusitis Focal stenosis of right middle cerebral artery (M1)
1137	1137	0	1. Occlusion of both supraclinoid internal carotid artery. ; Scanty vascular supply through transdural collateral and parenchyma collateral from posterior cerebral arteries. 2. Cystic encephalomalacia or old infarct in left middle cerebral artery territory. 3. Focal cystic encephalomalacia or old infarct in left anterior cerebral artery territory. 4. Old small infarct in both basal ganglias. 5. N…
1138	1138	0	No diffusion restriction Perfusion defect in left parietal lobe/ delayed MTT, TTP and TO at the corresponding area : Diffusion / perfusion mismatch Blooming artifact of left parietal cortical vessels - suggestively thrombosis of left parietal cortical vessels Linear enhanced vascular structure with branches in right parietal lobe - venous malformation or developmental venous anomaly magnetic reso…
1139	1139	0	Small diffusion restrictions in left cerebral periventricular white matter - No significant interval change since the last examination. - Non-progressive small subacute infarcts Old hemorrhage in left basal ganglia Multiple old lacunar infarcts in both basal ganglias and thalamus. Multiple old small infarcts in both cerebral periventricular deep white matter. Diffuse brain atrophy Stenosis of rig…
1140	1140	0	1. Multiple small diffusion restrictions in both cerebral deep white matter. 2. No diffusion restriction. 3. Multiple old lacunar infarcts in both basal ganglias. 4. Diffuse brain atrophy. 5. Multiple old petechial hemorrhage in pons, left lateral medulla and both cerebral deep gray matter. 6. magnetic resonance angiography; Steno-occlusive disease of right distal vertebral artery (V4). 7. Focal …
1141	1141	0	1. Focal cystic dilatation of left frontal area. ; Cortical surface indentation positive - Arachnoid cyst. 2. Multiple old small infarcts in both cerebral deep white matter. 3. Old hemorrhage in left basal ganglia. 4. Old petechial hemorrhage in pons and left occipital cortex. 5. Focal small diffusion restriction in left centrum semiovale. ; Focal acute small infarct. 6. Dolichoectasia of vertebr…
1142	1142	0	1. Equivocal widening of both frontal subdural space. rule out) Subdural hygroma. 2. Focal small diffusion restriction in right posterior pons. ; Focal acute small infarct. 3. Focal old petechial hemorrhage in right frontal subcortical white matter. 4. magnetic resonance angiography; Focal stenosis of right vertebral artery ostium. Focal stenosis of mid-level basilar artery and left cavernous int…
1143	1143	0	1. Diffusion restriction. 2. Multiple old lacunar infarcts in left basal ganglia and left thalamus. 3. Multiple old small infarcts in both cerebral deep white matter. 4. magnetic resonance angiography; Severe stenosis of right proximal external carotid artery and internal carotid artery. Focal stenosis of left proximal internal carotid artery. rule out) Focal dissection. Focal stenosis of right v…
1144	1144	0	Focal enhanced cortical surface of right medial parietal lobe. : focal infarct rule out) meningeal lesion: meningitis or other infiltrative disease, focal metastasis and subarachnoid hemorrhage magnetic resonance angiography: No gross abnormal finding.
1145	1145	0	1. Equivocal small diffusion restriction in right midbrain. rule out Focal acute small infarct. 2. magnetic resonance angiography; Suspiciously small aneurysm at the right middle cerebral artery bifurcation. Mucosal thickening or fluid retention in left middle ear cavity & left mastoid air cell. - Chronic left otomastoiditis.
1146	1146	0	Multiple unidentified bright object or small vessel disease in both cerebral subcortical white matter. Focal high signal intensity of right parietal cortical sulci on fluid attenuated inversion recovery image and diffusion-weighted image. ; No enhancement. ; No signal change on gradient echo image at the corresponding area. - differential diagnosis; 1. Acute stroke (due to intravascular flow), 2.…
1147	1147	0	No diffusion restriction Cystic encephalomalacias with old hemorrhages in both frontal lobes Old hemorrhagic lacunar infarct in left basal ganglia Multiple old small and microinfarcts in both cerebral periventricular deep and subcortical white matter. Dolichoectasia of vertebrobasilar artery
1148	1148	0	1. Focal encephalomalatic change of left inferior frontal gyrus. 2. No diffusion restriction. 3. Multiple unidentified bright objects or small vessel disease in both cerebral deep white matter. 4. Focal old petechial hemorrhage in right parietal subcortical white matter. 5. magnetic resonance angiography; unremarkable.
1149	1149	0	No diffusion restriction Diffuse brain atrophy Multiple old small and microinfarcts in both cerebral periventricular deep white matter. magnetic resonance angiography: No gross abnormal finding.
1150	1150	0	1. No diffusion restriction. 2. Diffuse brain atrophy. 3. Multiple old small infarcts in both cerebral deep white matter. 4. Dolichoectasia of vertebral basilar artery.
1151	1151	0	No diffusion restriction Focal old small infarct in right frontal subcortical white matter magnetic resonance angiography: No gross abnormal finding.
1152	1152	0	Unremarkable finding of brain parenchyma and cerebrospinal fluid space. magnetic resonance angiography: No gross abnormal finding.
1153	1153	0	No diffusion restriction Multiple old small infarcts in both cerebral periventricular deep white matter. magnetic resonance angiography: No gross abnormal finding.
1154	1154	0	Unremarkable finding of brain parenchyma and cerebrospinal fluid space. magnetic resonance angiography: No gross abnormal finding.
1155	1155	0	1. No diffusion restriction. 2. Multiple old small infarcts in both cerebral deep white matter. 3. Multiple old lacunar infarcts in both basal ganglias. 4. magnetic resonance angiography; Eccentric wall thickening or mild stenosis of right proximal cervical internal carotid artery. Steno-occlusive disease of right cavernous internal carotid artery. infundibular dilatation of left posterior commun…
1156	1156	0	Diffuse brain atrophy No diffusion restriction Multiple old small infarcts in both cerebral periventricular deep white matter. Widening of pituitary fossa, destructive change of bony sella rule out) diaphragmatic herniation rule out) result of pituitary apoplexy or necrosis of pituitary tumor magnetic resonance angiography: ectatic or atherosclerotic change of right proximal middle cerebral arter…
1157	1157	0	Diffuse brain atrophy No diffusion restriction Multiple old small infarcts in both cerebral periventricular deep white matter. Widening of pituitary fossa, destructive change of bony sella rule out) diaphragmatic herniation rule out) result of pituitary apoplexy or necrosis of pituitary tumor magnetic resonance angiography: ectatic or atherosclerotic change of right proximal middle cerebral arter…
1158	1158	0	Multiple unidentified bright objects or small vessel diseases in both cerebral deep and subcortical white matter Otherwise, unremarkable magnetic resonance angiography: No gross abnormal finding.
1159	1159	0	1. No diffusion restriction. 2. Multiple old small infarcts in both cerebral deep and subcortical white matter. 3. magnetic resonance angiography; Unremarkable.
1160	1160	0	Unremarkable finding of brain parenchyma and cerebrospinal fluid space. magnetic resonance angiography: No gross abnormal finding.
1161	1161	0	Diffuse brain atrophy No diffusion restriction Multiple unidentified bright objects or small vessel diseases in both cerebral subcortical white matter. magnetic resonance angiography: No gross abnormal finding.
1162	1162	0	1. No diffusion restriction. 2. Multiple old lacunar infarcts in both basal ganglias and left internal capsule. 3. Focal old lacunar infarct in left frontal deep white matter. 4. magnetic resonance angiography; Focal eccentric thickening or stenosis of both proximal internal carotid arteries.
1163	1163	0	1. No diffusion restriction. 2. Focal old lacunar infarct in right posterior putamen. 3. Multiple old small infarcts in both cerebral deep white matter. 4. Focal old hemorrhage in right paracentral lobule . 5. magnetic resonance angiography; Focal stenosis of right vertebral artery ostium.
1164	1164	0	1. Multiple old small and microinfarcts in both cerebral deep and subcortical white matter. 2. No diffusion restriction. 3. No bleeding lesion. 4. magnetic resonance angiography; Focal stenosis of right vertebral artery ostium. Steno-occlusive disease of right cavernous internal carotid artery. Focal severe stenosis of right posterior cerebral artery (P3).
1165	1165	0	Unremarkable finding of brain parenchyma and cerebrospinal fluid space. magnetic resonance angiography: No gross abnormal finding.
1166	1166	0	1. Chronic left maxillary sinusitis. 2. Multiple old small infarcts in both cerebral deep white matter. 3. No diffusion restriction. 4. Hepatic encephalopathy positive 5. No bleeding lesion. 6. Eccentric wall thickening or mild stenosis of left proximal cervical internal carotid artery. 7. Concentric wall thickening of right proximal internal carotid artery. ; Mild to moderate stenosis. 8. Focal …
1167	1167	0	No diffusion restriction magnetic resonance angiography: No gross abnormal finding.
1168	1168	0	1. No diffusion restriction. 2. Multiple old lacunar infarcts in both basal ganglias and left thalamus. 3. Multiple old small infarcts in both cerebral deep white matter. 4. Diffuse brain atrophy. 5. Old petechial hemorrhage in left thalamus and right temporal subcortical white matter. 6. Chronic both maxillary sinusitis. 7. magnetic resonance angiography; Steno-occlusive disease of left cavernou…
1169	1169	0	Unremarkable finding of brain parenchyma and cerebrospinal fluid space. magnetic resonance angiography: No gross abnormal finding.
[truncated: 1,855 more rows]
